# Supplementary material for: catena-Poly[heptyl­enedi­ammonium [[tetra­chloridobismuthate(III)]-μ-chlorido]]
Source: Acta Crystallogr Sect E Struct Rep Online. 2013 Jul 6;69(Pt 8):m437. doi: 10.1107/S1600536813018102 (PMC3793680; doi:10.1107/S1600536813018102)
Supplement: Supplementary file 1 [file e-69-0m437-sup1.cif]

##############################################################################
#                                                                            #
# This CIF contains the data in a paper accepted for publication in          #
# Acta Crystallographica Section E. It conforms to the requirements of       #
# Notes for Authors for Acta Crystallographica Section E, and has been       #
# peer reviewed under the auspices of the IUCr Commission on Journals.       #
#                                                                            #
# Full details of the Crystallographic Information File format               #
# are given in the paper "The Crystallographic Information File (CIF):       #
# a New Standard Archive File for Crystallography" by S. R. Hall, F. H.      #
# Allen and I. D. Brown [Acta Cryst. (1991), A47, 655-685].                  #
#                                                                            #
# The current version of the core CIF dictionary is obtainable from          #
# ftp://ftp.iucr.org/pub/cif_core.dic.                                       #
#                                                                            #
# Software is freely available for graphical display of the structure(s)     #
# in this CIF. For information consult the CIF software page                 #
# http://www.iucr.org/resources/cif/software.                                #
#                                                                            #
# This file may be used for bona fide research purposes within the           #
# scientific community so long as proper attribution is given to the journal # 
# article from which it was obtained.                                        #
#                                                                            #
##############################################################################
data_I
_audit_creation_method     SHELXL-97
_journal_date_recd_electronic     2013-06-19
_journal_date_accepted     2013-07-01
_journal_name_full     'Acta Crystallographica, Section E'
_journal_year     2013
_journal_volume     69
_journal_issue      8
_journal_page_first     m437
_journal_page_last     m437
_journal_paper_category     QM
_journal_paper_doi     10.1107/S1600536813018102
_journal_coeditor_code     RZ5076
_publ_contact_author_name     'Ali Ouasri'
_publ_contact_author_address
;
D\'epartement de Physique-Chimie, Laboratoire de Chimie, Centre R\'egional
des M\'etiers de l'Education et de la Formation, Souissi Rabat, Morocco.
;
_publ_contact_author_email     a_ouasri@yahoo.fr
_publ_contact_author_fax     '212 537 77 54 40'
_publ_contact_author_phone     '212 537 77 54 40'
_publ_section_title
;
<i>catena</i>-Poly[heptylenediammonium
[[tetrachloridobismuthate(III)]-\m-chlorido]]
;
loop_
    _publ_author_name
    _publ_author_address
    'Ouasri, Ali'
;
D\'epartement de Physique-Chimie, Laboratoire de Chimie,
Centre R\'egional des M\'etiers de l'Education et de la Formation,
Souissi Rabat, Morocco
Equipe de Physico-Chimie des Mat\'eriaux Inorganiques,
Universit\'e Ibn Tofail, Facult\'e des Sciences, BP 133, 14000 K\'enitra,
Morocco
;
    'Rhandour, Ali'
;
Equipe de Physico-Chimie des Mat\'eriaux Inorganiques,
Universit\'e Ibn Tofail, Facult\'e des Sciences, BP 133, 14000 K\'enitra,
Morocco
;
    'Saadi, Mohamed'
;
Laboratoire de Chimie du Solide Appliqu\'ee,
Facult\'e des Sciences, Universit\'e Mohammed V-Agdal
Avenue Ibn Battouta, BP 1014, Rabat, Morocco
;
    'El Ammari, Lahcen'
;
Laboratoire de Chimie du Solide Appliqu\'ee,
Facult\'e des Sciences, Universit\'e Mohammed V-Agdal
Avenue Ibn Battouta, BP 1014, Rabat, Morocco
;
_chemical_name_systematic
;
<i>catena</i>-Poly[heptylenediammonium
[[tetrachloridobismuthate(III)]-\m-chlorido]]
;
_chemical_name_common     ?
_chemical_formula_moiety     'Bi Cl5, C7 H20 N2'
_chemical_formula_sum     'C7 H20 Bi Cl5 N2'
_chemical_formula_iupac     '(C7 H20 N2) [Bi Cl5]'
_chemical_formula_weight     518.48
_chemical_melting_point     ?
_symmetry_cell_setting     orthorhombic
_symmetry_space_group_name_H-M     'P b c n'
_symmetry_space_group_name_Hall     '-P 2n 2ab'
loop_
    _symmetry_equiv_pos_as_xyz
    'x, y, z'
    '-x+1/2, -y+1/2, z+1/2'
    '-x, y, -z+1/2'
    'x+1/2, -y+1/2, -z'
    '-x, -y, -z'
    'x-1/2, y-1/2, -z-1/2'
    'x, -y, z-1/2'
    '-x-1/2, y-1/2, z'
_cell_length_a     12.2451(5)
_cell_length_b     16.5509(6)
_cell_length_c     15.8934(6)
_cell_angle_alpha     90.00
_cell_angle_beta     90.00
_cell_angle_gamma     90.00
_cell_volume     3221.1(2)
_cell_formula_units_Z     8
_cell_measurement_reflns_used     3559
_cell_measurement_theta_min     2.46
_cell_measurement_theta_max     27.10
_cell_measurement_temperature     296(2)
_exptl_crystal_description     block
_exptl_crystal_colour     colourless
_exptl_crystal_size_max     0.36
_exptl_crystal_size_mid     0.31
_exptl_crystal_size_min     0.27
_exptl_crystal_density_diffrn     2.138
_exptl_crystal_density_meas     ?
_exptl_crystal_density_method     'not measured'
_exptl_crystal_F_000     1952
_exptl_absorpt_coefficient_mu     11.753
_exptl_absorpt_correction_type     multi-scan
_exptl_absorpt_process_details     '(SADABS; Bruker, 2009)'
_exptl_absorpt_correction_T_min     0.5121
_exptl_absorpt_correction_T_max     0.6398
_exptl_special_details     ?
_diffrn_ambient_temperature     296(2)
_diffrn_radiation_type     MoK\a
_diffrn_radiation_wavelength     0.71073
_diffrn_radiation_source     'fine-focus sealed tube'
_diffrn_radiation_monochromator     graphite
_diffrn_measurement_device_type     'Bruker X8 APEX Diffractometer'
_diffrn_measurement_method     '\f and \w scans'
_diffrn_reflns_number     26890
_diffrn_reflns_av_R_equivalents     0.0341
_diffrn_reflns_av_sigmaI/netI     0.0220
_diffrn_reflns_theta_min     2.46
_diffrn_reflns_theta_max     27.10
_diffrn_reflns_theta_full     27.10
_diffrn_measured_fraction_theta_max     0.999
_diffrn_measured_fraction_theta_full     0.999
_diffrn_reflns_limit_h_min     -15
_diffrn_reflns_limit_h_max     15
_diffrn_reflns_limit_k_min     -19
_diffrn_reflns_limit_k_max     21
_diffrn_reflns_limit_l_min     -20
_diffrn_reflns_limit_l_max     20
_refine_special_details
;
Refinement of <i>F</i>^2^ against all reflections. The weighted <i>R</i>-factor
<i>wR</i> and goodness of fit <i>S</i> are based on <i>F</i>^2^, conventional
<i>R</i>-factors <i>R</i> are based on <i>F</i>, with <i>F</i> set to zero for
negative <i>F</i>^2^. The threshold expression of <i>F</i>^2^ >
\s(<i>F</i>^2^) is used only for calculating <i>R</i>-factors(gt) <i>etc</i>.
and is not relevant to the choice of reflections for refinement.
<i>R</i>-factors based on <i>F</i>^2^ are statistically about twice as large
as those based on <i>F</i>, and <i>R</i>- factors based on all data will be
even larger.
;
_reflns_number_total     3559
_reflns_number_gt     2700
_reflns_threshold_expression     >2sigma(I)
_refine_ls_structure_factor_coef     Fsqd
_refine_ls_matrix_type     full
_refine_ls_R_factor_all     0.0334
_refine_ls_R_factor_gt     0.0207
_refine_ls_wR_factor_gt     0.0455
_refine_ls_wR_factor_ref     0.0507
_refine_ls_goodness_of_fit_ref     1.050
_refine_ls_restrained_S_all     1.050
_refine_ls_number_reflns     3559
_refine_ls_number_parameters     138
_refine_ls_number_restraints     0
_refine_ls_hydrogen_treatment     constr
_refine_ls_weighting_scheme     calc
_refine_ls_weighting_details
         'calc w=1/[\s^2^(Fo^2^)+(0.0185P)^2^+4.1437P] where P=(Fo^2^+2Fc^2^)/3'
_atom_sites_solution_hydrogens     geom
_atom_sites_solution_primary     direct
_atom_sites_solution_secondary     difmap
_refine_ls_shift/su_max     0.000
_refine_ls_shift/su_mean     0.000
_refine_diff_density_max     0.701
_refine_diff_density_min     -0.958
_refine_ls_extinction_method     none
_refine_ls_extinction_coef     ?
loop_
    _atom_type_symbol
    _atom_type_description
    _atom_type_scat_dispersion_real
    _atom_type_scat_dispersion_imag
    _atom_type_scat_source
    'C' 'C' 0.0033 0.0016
                         'International Tables Vol C Tables 4.2.6.8 and 6.1.1.4'
    'H' 'H' 0.0000 0.0000
                         'International Tables Vol C Tables 4.2.6.8 and 6.1.1.4'
    'N' 'N' 0.0061 0.0033
                         'International Tables Vol C Tables 4.2.6.8 and 6.1.1.4'
    'Cl' 'Cl' 0.1484 0.1585
                         'International Tables Vol C Tables 4.2.6.8 and 6.1.1.4'
    'Bi' 'Bi' -4.1077 10.2566
                         'International Tables Vol C Tables 4.2.6.8 and 6.1.1.4'
_computing_data_collection     'APEX2 (Bruker, 2009)'
_computing_cell_refinement     'SAINT (Bruker, 2009)'
_computing_data_reduction     'SAINT (Bruker, 2009)'
_computing_structure_solution     'SHELXS97 (Sheldrick, 2008)'
_computing_structure_refinement     'SHELXL97 (Sheldrick, 2008)'
_computing_molecular_graphics     'ORTEP-3 for Windows (Farrugia, 2012)'
_computing_publication_material
                               'PLATON (Spek, 2009) and publCIF (Westrip, 2010)'
loop_
    _atom_site_type_symbol
    _atom_site_label
    _atom_site_fract_x
    _atom_site_fract_y
    _atom_site_fract_z
    _atom_site_U_iso_or_equiv
    _atom_site_adp_type
    _atom_site_calc_flag
    _atom_site_refinement_flags
    _atom_site_occupancy
    _atom_site_symmetry_multiplicity
    _atom_site_disorder_assembly
    _atom_site_disorder_group
    C C1 0.6871(4) 0.7642(3) 0.0475(3) 0.0677(14) Uani d . 1 1 . .
    H H1A 0.7050 0.7509 0.1053 0.081 Uiso calc R 1 1 . .
    H H1B 0.6323 0.7259 0.0286 0.081 Uiso calc R 1 1 . .
    C C2 0.6390(3) 0.8465(2) 0.0455(2) 0.0451(9) Uani d . 1 1 . .
    H H2A 0.6214 0.8611 -0.0121 0.054 Uiso calc R 1 1 . .
    H H2B 0.6916 0.8853 0.0668 0.054 Uiso calc R 1 1 . .
    C C3 0.5365(3) 0.8490(2) 0.0987(3) 0.0463(9) Uani d . 1 1 . .
    H H3A 0.4841 0.8114 0.0750 0.056 Uiso calc R 1 1 . .
    H H3B 0.5547 0.8298 0.1547 0.056 Uiso calc R 1 1 . .
    C C4 0.4816(3) 0.9305(2) 0.1073(3) 0.0441(9) Uani d . 1 1 . .
    H H4A 0.4584 0.9489 0.0522 0.053 Uiso calc R 1 1 . .
    H H4B 0.5339 0.9693 0.1290 0.053 Uiso calc R 1 1 . .
    C C5 0.3835(3) 0.9273(2) 0.1654(2) 0.0415(9) Uani d . 1 1 . .
    H H5A 0.3273 0.8947 0.1389 0.050 Uiso calc R 1 1 . .
    H H5B 0.4048 0.9002 0.2169 0.050 Uiso calc R 1 1 . .
    C C6 0.3346(3) 1.0084(2) 0.1881(2) 0.0401(9) Uani d . 1 1 . .
    H H6A 0.3904 1.0421 0.2134 0.048 Uiso calc R 1 1 . .
    H H6B 0.3094 1.0350 0.1373 0.048 Uiso calc R 1 1 . .
    C C7 0.2416(4) 0.9995(2) 0.2478(2) 0.0475(11) Uani d . 1 1 . .
    H H7A 0.1834 0.9698 0.2204 0.057 Uiso calc R 1 1 . .
    H H7B 0.2655 0.9683 0.2960 0.057 Uiso calc R 1 1 . .
    N N1 0.7835(4) 0.7542(3) -0.0032(2) 0.0658(11) Uani d . 1 1 . .
    H H11 0.8014 0.7021 -0.0052 0.079 Uiso calc R 1 1 . .
    H H12 0.8382 0.7822 0.0192 0.079 Uiso calc R 1 1 . .
    H H13 0.7704 0.7720 -0.0551 0.079 Uiso calc R 1 1 . .
    N N2 0.1985(3) 1.0779(2) 0.27729(18) 0.0453(8) Uani d . 1 1 . .
    H H21 0.1546 1.0699 0.3211 0.054 Uiso calc R 1 1 . .
    H H22 0.1612 1.1015 0.2359 0.054 Uiso calc R 1 1 . .
    H H23 0.2537 1.1097 0.2926 0.054 Uiso calc R 1 1 . .
    Cl Cl1 0.55628(8) 0.15799(5) 0.13916(5) 0.0390(2) Uani d . 1 1 . .
    Cl Cl2 0.29126(8) 0.25115(6) 0.19982(6) 0.0504(2) Uani d . 1 1 . .
    Cl Cl3 0.54355(11) 0.38672(7) 0.12014(7) 0.0637(3) Uani d . 1 1 . .
    Cl Cl4 0.54647(9) 0.38534(6) -0.11631(6) 0.0493(2) Uani d . 1 1 . .
    Cl Cl5 0.29132(8) 0.45097(6) -0.01712(6) 0.0465(2) Uani d . 1 1 . .
    Bi Bi1 0.5000 0.261494(10) 0.2500 0.02717(6) Uani d S 1 2 . .
    Bi Bi2 0.5000 0.5000 0.0000 0.02820(6) Uani d S 1 2 . .
loop_
    _atom_site_aniso_label
    _atom_site_aniso_U_11
    _atom_site_aniso_U_22
    _atom_site_aniso_U_33
    _atom_site_aniso_U_12
    _atom_site_aniso_U_13
    _atom_site_aniso_U_23
    C1 0.073(3) 0.062(3) 0.068(3) 0.024(3) 0.022(3) 0.008(2)
    C2 0.047(2) 0.043(2) 0.045(2) 0.0008(18) -0.0039(18) -0.0019(17)
    C3 0.052(2) 0.040(2) 0.046(2) -0.0019(19) 0.0013(19) -0.0077(18)
    C4 0.052(2) 0.035(2) 0.046(2) 0.0019(17) 0.0019(18) -0.0005(17)
    C5 0.045(2) 0.038(2) 0.041(2) -0.0006(17) 0.0000(17) 0.0060(16)
    C6 0.041(2) 0.041(2) 0.038(2) -0.0072(16) 0.0024(18) -0.0011(16)
    C7 0.043(2) 0.046(3) 0.054(3) 0.0006(17) 0.007(2) 0.0091(19)
    N1 0.065(3) 0.076(3) 0.057(2) 0.012(2) -0.002(2) 0.0057(19)
    N2 0.0392(17) 0.061(2) 0.0356(15) -0.0007(16) 0.0033(14) 0.0017(15)
    Cl1 0.0461(5) 0.0372(5) 0.0336(4) -0.0012(4) 0.0044(4) -0.0097(4)
    Cl2 0.0391(5) 0.0545(6) 0.0575(6) 0.0042(4) -0.0104(5) 0.0104(5)
    Cl3 0.0720(7) 0.0646(8) 0.0546(6) -0.0119(6) -0.0077(6) 0.0313(6)
    Cl4 0.0520(6) 0.0497(6) 0.0463(5) -0.0004(5) 0.0114(5) -0.0126(5)
    Cl5 0.0408(5) 0.0531(6) 0.0457(5) -0.0049(4) 0.0064(4) -0.0023(4)
    Bi1 0.03136(10) 0.02362(10) 0.02653(9) 0.000 0.00112(8) 0.000
    Bi2 0.03338(10) 0.02704(11) 0.02418(9) -0.00266(8) 0.00014(8) 0.00424(6)
_geom_special_details
;
All s.u.'s (except the s.u. in the dihedral angle between two l.s. planes) are
estimated using the full covariance matrix. The cell s.u.'s are taken into
account individually in the estimation of s.u.'s in distances, angles and
torsion angles; correlations between s.u.'s in cell parameters are only used
when they are defined by crystal symmetry. An approximate (isotropic)
treatment of cell s.u.'s is used for estimating s.u.'s involving l.s. planes.
;
loop_
    _geom_bond_atom_site_label_1
    _geom_bond_atom_site_label_2
    _geom_bond_site_symmetry_2
    _geom_bond_distance
    _geom_bond_publ_flag
    C1 N1 . 1.439(6) ?
    C1 C2 . 1.485(6) ?
    C1 H1A . 0.9700 ?
    C1 H1B . 0.9700 ?
    C2 C3 . 1.515(5) ?
    C2 H2A . 0.9700 ?
    C2 H2B . 0.9700 ?
    C3 C4 . 1.513(6) ?
    C3 H3A . 0.9700 ?
    C3 H3B . 0.9700 ?
    C4 C5 . 1.517(5) ?
    C4 H4A . 0.9700 ?
    C4 H4B . 0.9700 ?
    C5 C6 . 1.512(5) ?
    C5 H5A . 0.9700 ?
    C5 H5B . 0.9700 ?
    C6 C7 . 1.490(5) ?
    C6 H6A . 0.9700 ?
    C6 H6B . 0.9700 ?
    C7 N2 . 1.477(5) ?
    C7 H7A . 0.9700 ?
    C7 H7B . 0.9700 ?
    N1 H11 . 0.8900 ?
    N1 H12 . 0.8900 ?
    N1 H13 . 0.8900 ?
    N2 H21 . 0.8900 ?
    N2 H22 . 0.8900 ?
    N2 H23 . 0.8900 ?
    Cl1 Bi1 . 2.5520(8) ?
    Cl2 Bi1 . 2.6830(10) ?
    Cl3 Bi2 . 2.7287(10) ?
    Cl3 Bi1 . 2.9732(10) ?
    Cl4 Bi2 . 2.7097(9) ?
    Cl5 Bi2 . 2.6948(9) ?
    Bi1 Cl1 3_655 2.5520(8) ?
    Bi1 Cl2 3_655 2.6830(10) ?
    Bi1 Cl3 3_655 2.9732(10) ?
    Bi2 Cl5 5_665 2.6948(9) ?
    Bi2 Cl4 5_665 2.7097(9) ?
    Bi2 Cl3 5_665 2.7287(10) ?
loop_
    _geom_angle_atom_site_label_1
    _geom_angle_atom_site_label_2
    _geom_angle_atom_site_label_3
    _geom_angle_site_symmetry_1
    _geom_angle_site_symmetry_3
    _geom_angle
    _geom_angle_publ_flag
    N1 C1 C2 . . 114.8(4) ?
    N1 C1 H1A . . 108.6 ?
    C2 C1 H1A . . 108.6 ?
    N1 C1 H1B . . 108.6 ?
    C2 C1 H1B . . 108.6 ?
    H1A C1 H1B . . 107.6 ?
    C1 C2 C3 . . 109.9(3) ?
    C1 C2 H2A . . 109.7 ?
    C3 C2 H2A . . 109.7 ?
    C1 C2 H2B . . 109.7 ?
    C3 C2 H2B . . 109.7 ?
    H2A C2 H2B . . 108.2 ?
    C4 C3 C2 . . 116.2(3) ?
    C4 C3 H3A . . 108.2 ?
    C2 C3 H3A . . 108.2 ?
    C4 C3 H3B . . 108.2 ?
    C2 C3 H3B . . 108.2 ?
    H3A C3 H3B . . 107.4 ?
    C3 C4 C5 . . 112.0(3) ?
    C3 C4 H4A . . 109.2 ?
    C5 C4 H4A . . 109.2 ?
    C3 C4 H4B . . 109.2 ?
    C5 C4 H4B . . 109.2 ?
    H4A C4 H4B . . 107.9 ?
    C6 C5 C4 . . 115.3(3) ?
    C6 C5 H5A . . 108.4 ?
    C4 C5 H5A . . 108.4 ?
    C6 C5 H5B . . 108.4 ?
    C4 C5 H5B . . 108.4 ?
    H5A C5 H5B . . 107.5 ?
    C7 C6 C5 . . 111.6(3) ?
    C7 C6 H6A . . 109.3 ?
    C5 C6 H6A . . 109.3 ?
    C7 C6 H6B . . 109.3 ?
    C5 C6 H6B . . 109.3 ?
    H6A C6 H6B . . 108.0 ?
    N2 C7 C6 . . 112.9(3) ?
    N2 C7 H7A . . 109.0 ?
    C6 C7 H7A . . 109.0 ?
    N2 C7 H7B . . 109.0 ?
    C6 C7 H7B . . 109.0 ?
    H7A C7 H7B . . 107.8 ?
    C1 N1 H11 . . 109.5 ?
    C1 N1 H12 . . 109.5 ?
    H11 N1 H12 . . 109.5 ?
    C1 N1 H13 . . 109.5 ?
    H11 N1 H13 . . 109.5 ?
    H12 N1 H13 . . 109.5 ?
    C7 N2 H21 . . 109.5 ?
    C7 N2 H22 . . 109.5 ?
    H21 N2 H22 . . 109.5 ?
    C7 N2 H23 . . 109.5 ?
    H21 N2 H23 . . 109.5 ?
    H22 N2 H23 . . 109.5 ?
    Bi2 Cl3 Bi1 . . 158.39(5) ?
    Cl1 Bi1 Cl1 . 3_655 95.67(4) ?
    Cl1 Bi1 Cl2 . 3_655 84.55(3) ?
    Cl1 Bi1 Cl2 3_655 3_655 90.53(3) ?
    Cl1 Bi1 Cl2 . . 90.53(3) ?
    Cl1 Bi1 Cl2 3_655 . 84.55(3) ?
    Cl2 Bi1 Cl2 3_655 . 172.69(4) ?
    Cl1 Bi1 Cl3 . 3_655 174.59(3) ?
    Cl1 Bi1 Cl3 3_655 3_655 86.58(3) ?
    Cl2 Bi1 Cl3 3_655 3_655 90.52(3) ?
    Cl2 Bi1 Cl3 . 3_655 94.58(4) ?
    Cl1 Bi1 Cl3 . . 86.58(3) ?
    Cl1 Bi1 Cl3 3_655 . 174.59(3) ?
    Cl2 Bi1 Cl3 3_655 . 94.58(4) ?
    Cl2 Bi1 Cl3 . . 90.52(3) ?
    Cl3 Bi1 Cl3 3_655 . 91.61(5) ?
    Cl5 Bi2 Cl5 5_665 . 180.0 ?
    Cl5 Bi2 Cl4 5_665 5_665 85.37(3) ?
    Cl5 Bi2 Cl4 . 5_665 94.63(3) ?
    Cl5 Bi2 Cl4 5_665 . 94.63(3) ?
    Cl5 Bi2 Cl4 . . 85.37(3) ?
    Cl4 Bi2 Cl4 5_665 . 180.00(4) ?
    Cl5 Bi2 Cl3 5_665 5_665 92.81(3) ?
    Cl5 Bi2 Cl3 . 5_665 87.19(3) ?
    Cl4 Bi2 Cl3 5_665 5_665 87.43(3) ?
    Cl4 Bi2 Cl3 . 5_665 92.57(3) ?
    Cl5 Bi2 Cl3 5_665 . 87.19(3) ?
    Cl5 Bi2 Cl3 . . 92.81(3) ?
    Cl4 Bi2 Cl3 5_665 . 92.57(3) ?
    Cl4 Bi2 Cl3 . . 87.43(3) ?
    Cl3 Bi2 Cl3 5_665 . 180.00(4) ?
loop_
    _geom_hbond_atom_site_label_D
    _geom_hbond_atom_site_label_H
    _geom_hbond_atom_site_label_A
    _geom_hbond_site_symmetry_A
    _geom_hbond_distance_DH
    _geom_hbond_distance_HA
    _geom_hbond_distance_DA
    _geom_hbond_angle_DHA
    N1 H13 Cl2 5_665 0.89 2.45 3.257(4) 150.8
    N2 H22 Cl4 4_465 0.89 2.37 3.222(3) 159.3
_iucr_refine_instructions_details
;
TITL EL_RH_7B1 in Pbcn
CELL  0.71073  12.2451  16.5509  15.8934   90.000   90.000   90.000
ZERR    8.00   0.0005   0.0006   0.0006    0.000    0.000    0.000
LATT   1
SYMM  1/2 - X, 1/2 - Y, 1/2 + Z
SYMM  - X,   Y, 1/2 - Z
SYMM  1/2 + X, 1/2 - Y, - Z
SFAC  C    H    N     CL   BI
UNIT  56   160  16    40   8
MERG   2
ACTA
SHEL  30 0.78
OMIT     1   1   1
FMAP   2
PLAN   10
BOND
BOND   $H
HTAB
HTAB N1 Cl2_$1
HTAB N2 Cl4_$2
eqiv $1 -x+1, -y+1, -z
eqiv $2 x-1/2, -y+3/2, -z
L.S.   10
TEMP    23.00
WGHT      0.0185      4.1437
FVAR       0.04038
C1    1    0.687077    0.764182    0.047475    11.00000    0.07300    0.06171 =
         0.06833    0.00818    0.02207    0.02396
AFIX  23
H1A   2    0.705029    0.750879    0.105282    11.00000   -1.20000
H1B   2    0.632308    0.725919    0.028592    11.00000   -1.20000
AFIX   0
C2    1    0.639000    0.846547    0.045466    11.00000    0.04681    0.04312 =
         0.04539   -0.00194   -0.00388    0.00078
AFIX  23
H2A   2    0.621438    0.861139   -0.012075    11.00000   -1.20000
H2B   2    0.691559    0.885318    0.066796    11.00000   -1.20000
AFIX   0
C3    1    0.536496    0.849006    0.098743    11.00000    0.05228    0.04046 =
         0.04620   -0.00774    0.00130   -0.00190
AFIX  23
H3A   2    0.484119    0.811437    0.074958    11.00000   -1.20000
H3B   2    0.554707    0.829756    0.154656    11.00000   -1.20000
AFIX   0
C4    1    0.481620    0.930528    0.107274    11.00000    0.05178    0.03475 =
         0.04576   -0.00048    0.00186    0.00186
AFIX  23
H4A   2    0.458428    0.948924    0.052150    11.00000   -1.20000
H4B   2    0.533876    0.969306    0.129027    11.00000   -1.20000
AFIX   0
C5    1    0.383451    0.927318    0.165386    11.00000    0.04486    0.03832 =
         0.04127    0.00597    0.00002   -0.00064
AFIX  23
H5A   2    0.327319    0.894736    0.138865    11.00000   -1.20000
H5B   2    0.404821    0.900165    0.216906    11.00000   -1.20000
AFIX   0
C6    1    0.334614    1.008352    0.188063    11.00000    0.04102    0.04105 =
         0.03834   -0.00115    0.00244   -0.00722
AFIX  23
H6A   2    0.390436    1.042084    0.213387    11.00000   -1.20000
H6B   2    0.309358    1.034973    0.137293    11.00000   -1.20000
AFIX   0
C7    1    0.241607    0.999542    0.247780    11.00000    0.04266    0.04620 =
         0.05357    0.00910    0.00666    0.00058
AFIX  23
H7A   2    0.183367    0.969794    0.220362    11.00000   -1.20000
H7B   2    0.265457    0.968261    0.296009    11.00000   -1.20000
AFIX   0
N1    3    0.783458    0.754157   -0.003237    11.00000    0.06504    0.07551 =
         0.05689    0.00566   -0.00196    0.01247
AFIX  33
H11   2    0.801394    0.702079   -0.005158    11.00000   -1.20000
H12   2    0.838201    0.782223    0.019185    11.00000   -1.20000
H13   2    0.770399    0.771968   -0.055107    11.00000   -1.20000
AFIX   0
N2    3    0.198477    1.077924    0.277285    11.00000    0.03923    0.06126 =
         0.03556    0.00167    0.00330   -0.00072
AFIX  33
H21   2    0.154560    1.069892    0.321114    11.00000   -1.20000
H22   2    0.161189    1.101455    0.235933    11.00000   -1.20000
H23   2    0.253696    1.109653    0.292586    11.00000   -1.20000
AFIX   0
CL1   4    0.556284    0.157992    0.139161    11.00000    0.04606    0.03716 =
         0.03365   -0.00967    0.00436   -0.00115
CL2   4    0.291258    0.251153    0.199825    11.00000    0.03914    0.05454 =
         0.05746    0.01038   -0.01035    0.00418
CL3   4    0.543546    0.386723    0.120145    11.00000    0.07200    0.06460 =
         0.05461    0.03133   -0.00766   -0.01186
CL4   4    0.546473    0.385336   -0.116312    11.00000    0.05203    0.04966 =
         0.04630   -0.01256    0.01140   -0.00037
CL5   4    0.291321    0.450972   -0.017122    11.00000    0.04083    0.05308 =
         0.04569   -0.00232    0.00640   -0.00488
BI1   5    0.500000    0.261494    0.250000    10.50000    0.03136    0.02362 =
         0.02653    0.00000    0.00112    0.00000
BI2   5    0.500000    0.500000    0.000000    10.50000    0.03338    0.02704 =
         0.02418    0.00424    0.00014   -0.00266
HKLF 4
REM  EL_RH_7B1 in Pbcn
REM R1 =  0.0207 for   2700 Fo > 4sig(Fo)  and  0.0334 for all   3559 data
REM    138 parameters refined using      0 restraints
END
WGHT      0.0185      4.1437
REM Highest difference peak  0.701,  deepest hole -0.958,  1-sigma level  0.134
Q1    1   0.6603  0.7168 -0.0177  11.00000  0.05    0.70
Q2    1   0.5016  0.4442  0.0005  11.00000  0.05    0.53
Q3    1   0.5000  0.3221  0.2500  10.50000  0.05    0.46
Q4    1   0.4985  0.4142  0.1528  11.00000  0.05    0.44
Q5    1   0.5000  0.2096  0.2500  10.50000  0.05    0.42
Q6    1   0.5059  0.3791 -0.0017  11.00000  0.05    0.40
Q7    1   0.5000  0.1428  0.2500  10.50000  0.05    0.38
Q8    1   0.5777  0.2164  0.1338  11.00000  0.05    0.37
Q9    1   0.6788  0.7637  0.0686  11.00000  0.05    0.33
Q10   1   0.5000  0.3799  0.2500  10.50000  0.05    0.32
;
