# Supplementary material for: catena-Poly[heptyl­enedi­ammonium [[tetra­chloridobismuthate(III)]-μ-chlorido]]
Source: Acta Crystallogr Sect E Struct Rep Online. 2013 Jul 6;69(Pt 8):m437. doi: 10.1107/S1600536813018102 (PMC3793680; doi:10.1107/S1600536813018102)
Supplement: Supplementary file 2 [file e-69-0m437-Isup2.hkl]

#
# h,k,l, Fc-squared, Fo-squared, sigma(Fo-squared) and status flag
#
data_I
_shelx_title ' EL_RH_7B1 in Pbcn'
_shelx_refln_list_code          4
_shelx_F_calc_maximum      868.21
_exptl_crystal_F_000      1952.00
_reflns_d_resolution_high  0.7800
 
loop_
 _symmetry_equiv_pos_as_xyz
 'x, y, z'
 '-x+1/2, -y+1/2, z+1/2'
 '-x, y, -z+1/2'
 'x+1/2, -y+1/2, -z'
 '-x, -y, -z'
 'x-1/2, y-1/2, -z-1/2'
 'x, -y, z-1/2'
 '-x-1/2, y-1/2, z'
 
_cell_length_a    12.2451
_cell_length_b    16.5509
_cell_length_c    15.8934
_cell_angle_alpha  90.000
_cell_angle_beta   90.000
_cell_angle_gamma  90.000
 
_shelx_F_squared_multiplier     1.000
 
loop_
 _refln_index_h
 _refln_index_k
 _refln_index_l
 _refln_F_squared_calc
 _refln_F_squared_meas
 _refln_F_squared_sigma
 _refln_observed_status
   4   0   0   560224.56   496488.78  24554.73 o
   6   0   0   180510.31   193920.44   5358.40 o
   8   0   0    40063.64    42177.44    987.12 o
  10   0   0    63220.04    65659.95   1527.74 o
  12   0   0     9211.72     8888.75    312.17 o
  14   0   0    27888.12    29164.70   1082.53 o
   3   1   0    83022.16    88767.47   3612.52 o
   5   1   0   142803.16   147856.64   3281.76 o
   7   1   0    10486.02    10591.87    206.92 o
   9   1   0    31671.12    32619.64    546.50 o
  11   1   0     9147.83     9272.77    223.74 o
  13   1   0     5140.46     5228.54    168.66 o
  15   1   0     5159.87     5314.56    186.37 o
   0   2   0      362.98      -61.33     61.33 o
   2   2   0      610.12      452.48     42.25 o
   4   2   0       13.79      198.91    179.88 o
   6   2   0      245.74      262.24     36.02 o
   8   2   0     1090.77     1174.04     68.17 o
  10   2   0       77.44       38.89     48.91 o
  12   2   0      212.33      139.65     68.16 o
  14   2   0      347.23      453.68    146.07 o
   1   3   0    73649.24    72361.64   1395.58 o
   3   3   0    25416.44    27202.53    614.95 o
   5   3   0    40424.18    40437.14   1131.86 o
   7   3   0     7865.83     8046.99    192.99 o
   9   3   0    17736.07    18446.78    388.16 o
  11   3   0     4860.20     4864.36    152.71 o
  13   3   0     5046.84     5214.55    193.87 o
  15   3   0     4093.70     4380.72    178.63 o
   0   4   0   235448.81   209362.09   5814.78 o
   2   4   0    10409.98    10854.62    190.63 o
   4   4   0   250473.03   236465.98   5284.77 o
   6   4   0   182470.91   184773.44   4123.45 o
   8   4   0   133783.28   133633.48   2621.43 o
  10   4   0   130355.43   135332.16   2661.38 o
  12   4   0    44033.64    43563.79    784.91 o
  14   4   0    28840.82    30229.79    562.85 o
   1   5   0    31314.68    31096.60    497.75 o
   3   5   0    68522.55    63521.24   1165.16 o
   5   5   0    61426.00    61281.26   1374.83 o
   7   5   0    80319.81    82352.26   1440.30 o
   9   5   0    72544.88    70356.56   1237.29 o
  11   5   0    32600.49    32820.65    657.74 o
  13   5   0    17423.13    17267.39    341.35 o
  15   5   0     6683.54     6912.01    188.12 o
   0   6   0    15390.55    13724.55    756.49 o
   2   6   0    22517.56    21873.17    393.25 o
   4   6   0     2598.57     2522.34     97.37 o
   6   6   0      437.46      466.50     69.05 o
   8   6   0      881.14      860.38     59.94 o
  10   6   0     5970.76     6119.31    161.00 o
  12   6   0     2586.58     2648.08    183.25 o
  14   6   0       94.20       31.04     68.92 o
   1   7   0     6127.48     6158.14    105.05 o
   3   7   0    34216.98    34737.62    579.98 o
   5   7   0     3477.16     3292.20    148.57 o
   7   7   0    14714.19    14150.18    308.32 o
   9   7   0     7526.18     7436.22    181.53 o
  11   7   0     3251.31     3089.90    116.93 o
  13   7   0     1489.26     1464.05    145.18 o
   0   8   0   320308.81   298768.53   6687.18 o
   2   8   0   166951.17   161106.58   2802.69 o
   4   8   0   176065.75   170852.33   2804.28 o
   6   8   0    88340.49    84956.73   2466.92 o
   8   8   0    47995.98    46502.37   1061.66 o
  10   8   0    25979.69    26157.95    534.49 o
  12   8   0    20047.93    19506.75    457.61 o
  14   8   0    11927.48    12382.93    301.75 o
   1   9   0   268442.94   256745.56   4216.35 o
   3   9   0   218344.38   209916.19   3437.59 o
   5   9   0    56436.60    53365.81   1067.19 o
   7   9   0    50556.37    47200.07   1471.87 o
   9   9   0    15131.62    14227.81    357.24 o
  11   9   0     9629.41     9363.03    231.15 o
  13   9   0     9185.14     8720.35    340.48 o
   0  10   0     5720.63     5418.31    149.37 o
   2  10   0    15381.22    15156.34    265.57 o
   4  10   0      218.40      144.78     45.34 o
   6  10   0     1844.93     1861.21     79.18 o
   8  10   0     4333.46     4008.15    188.65 o
  10  10   0      590.52      554.19     58.93 o
  12  10   0     3105.06     2959.08    104.73 o
   1  11   0     1766.27     1776.80     49.51 o
   3  11   0     5981.65     6010.33    123.48 o
   5  11   0      257.35      179.40     67.28 o
   7  11   0     3165.05     3145.21    113.91 o
   9  11   0      210.22      238.42     57.61 o
  11  11   0      431.71      414.24     72.11 o
  13  11   0      238.72      197.62    126.57 o
   0  12   0   107918.91   107070.97   2411.28 o
   2  12   0    53343.55    52434.05   1336.96 o
   4  12   0    59656.38    60389.44   1212.97 o
   6  12   0    47434.02    46580.42    946.36 o
   8  12   0    33269.06    32663.54    761.52 o
  10  12   0    22776.22    23890.84    705.50 o
  12  12   0    13614.71    13518.31    466.20 o
   1  13   0    22142.39    22819.66    399.52 o
   3  13   0    47345.23    46657.51    946.29 o
   5  13   0    52021.99    51368.33   1040.54 o
   7  13   0    55307.20    54407.20   1545.50 o
   9  13   0    43302.63    43330.13   1240.87 o
  11  13   0    29831.27    30175.54    902.93 o
   0  14   0      405.48      407.80     64.35 o
   2  14   0     4701.12     4856.47    126.43 o
   4  14   0      392.53      360.91     76.59 o
   6  14   0     3039.37     3354.83    283.37 o
   8  14   0     5092.24     5059.98    361.87 o
  10  14   0      665.74      705.33    196.27 o
   1  15   0       58.96       53.57     44.28 o
   3  15   0       51.57       34.50    131.61 o
   5  15   0        6.96       87.21    137.97 o
   7  15   0      203.14      159.47    184.00 o
   9  15   0      110.40      110.40    184.00 o
  11  15   0        3.54      -12.27    208.53 o
   0  16   0    36628.28    39007.88   1741.86 o
   2  16   0    15397.41    15257.11    566.35 o
   4  16   0    28572.46    30483.14    992.13 o
   6  16   0    19540.25    19841.27    944.53 o
   8  16   0    13361.06    13456.49    705.33 o
  10  16   0    12052.77    13082.36    693.06 o
   1  17   0    65196.54    66164.62   2306.13 o
   3  17   0    47841.15    48614.16   1513.41 o
   5  17   0    35435.03    36127.25   1751.06 o
   7  17   0    17952.26    18307.95    895.46 o
   9  17   0    13817.83    14302.89    748.26 o
   0  18   0    11024.69    12064.23    717.60 o
   2  18   0     9781.98    10160.11    476.11 o
   4  18   0     5312.20     4562.66    294.22 o
   6  18   0     2176.96     2066.93    294.40 o
   8  18   0     1010.04      533.60    251.47 o
   1  19   0      161.14      148.90    203.70 o
   3  19   0      115.13     -198.23    198.23 o
   5  19   0       60.06      110.40    263.73 o
   0  20   0    13995.69    14394.89    889.33 o
   2  20   0     4506.08     4834.86    340.43 o
   4  20   0     8403.63     9597.91    504.70 o
   1  21   0    20328.12    20007.64    776.27 o
   2   1   1      443.01      178.98     27.73 o
   3   1   1    71061.91    70270.62   1275.99 o
   4   1   1    32656.08    37356.18    555.50 o
   5   1   1    76879.65    80759.91   1190.86 o
   6   1   1     4141.40     4290.60     72.01 o
   7   1   1    13826.81    14386.53    193.28 o
   8   1   1     1948.37     1921.46     48.61 o
   9   1   1    25075.34    25084.66    328.11 o
  10   1   1       14.62      -33.70     33.70 o
  11   1   1    10228.77    10247.03    170.30 o
  12   1   1      354.44      300.87     48.33 o
  13   1   1     8246.72     8351.41    155.72 o
  14   1   1       44.94       33.08     55.42 o
  15   1   1     6134.10     6614.26    148.01 o
   0   2   1       36.18       62.17     13.58 o
   1   2   1      171.96      236.85      8.88 o
   2   2   1     4574.78     4380.28    126.63 o
   3   2   1    13576.10    13785.83    253.55 o
   4   2   1      375.16      543.92     32.44 o
   5   2   1     1843.54     1978.27     45.59 o
   6   2   1     3384.39     3774.59     72.74 o
   7   2   1     2246.24     2220.75     56.35 o
   8   2   1     6967.98     7293.94    115.37 o
   9   2   1     3117.11     3123.33     65.12 o
  10   2   1     1546.06     1493.07     52.32 o
  11   2   1       95.48       36.29     39.65 o
  12   2   1      602.65      556.15     50.79 o
  13   2   1       67.34       49.30     51.09 o
  14   2   1       27.51      108.66     57.71 o
  15   2   1       99.89      -13.10     60.68 o
   1   3   1   138750.03   128780.32   1614.49 o
   2   3   1     3409.66     4269.62     90.70 o
   3   3   1    26477.21    26424.00    440.98 o
   4   3   1    27289.64    26784.92    415.26 o
   5   3   1    98471.34    99595.09   1467.20 o
   6   3   1     1048.34     1070.94     55.32 o
   7   3   1    16967.60    16700.68    260.67 o
   8   3   1     6029.26     6286.31    115.47 o
   9   3   1    37168.52    37988.94    513.06 o
  10   3   1        3.74      -52.45     52.45 o
  11   3   1    10768.00    10679.64    167.29 o
  12   3   1       21.46      -38.40     48.45 o
  13   3   1     5034.73     4711.82    102.94 o
  14   3   1       31.55       -9.38     48.60 o
  15   3   1     5681.30     5726.63    136.45 o
   0   4   1     2810.20     2643.33     51.83 o
   1   4   1    14945.08    14720.93    181.54 o
   2   4   1      820.36     1030.65     36.15 o
   3   4   1     9197.95     9769.82    136.46 o
   4   4   1     5164.60     5373.35     87.54 o
   5   4   1     1774.07     1637.75     38.47 o
   6   4   1     7654.86     7578.87    125.30 o
   7   4   1      173.25      198.23     25.85 o
   8   4   1     1719.21     1812.98     74.24 o
   9   4   1      615.31      720.20     38.89 o
  10   4   1     3438.14     3466.69     80.91 o
  11   4   1     1851.89     1917.03     72.80 o
  12   4   1      795.45      752.35     49.81 o
  13   4   1      136.17       49.86     45.90 o
  14   4   1      532.42      432.34     51.93 o
  15   4   1      276.31      285.92     51.25 o
   1   5   1    37124.70    37798.70    458.48 o
   2   5   1     7237.57     7735.99    111.96 o
   3   5   1    28447.08    26396.89    335.01 o
   4   5   1      393.67      500.93     24.40 o
   5   5   1    64379.46    65251.58    878.26 o
   6   5   1    17887.97    17884.25    260.85 o
   7   5   1    25568.74    25671.99    363.89 o
   8   5   1     1221.69     1229.26     38.84 o
   9   5   1    29021.08    29066.54    389.17 o
  10   5   1      109.89      101.45     32.59 o
  11   5   1    10889.35    10861.68    174.06 o
  12   5   1      237.18      265.22     48.13 o
  13   5   1     6089.74     6202.43    115.75 o
  14   5   1      874.01      958.91     54.86 o
  15   5   1     3150.35     2953.55     82.18 o
   0   6   1    15768.68    16291.33    294.22 o
   1   6   1    11188.28    12493.01    157.17 o
   2   6   1    17315.43    17856.91    210.00 o
   3   6   1     1452.89     1623.03     52.54 o
   4   6   1    10195.51    10320.70    141.99 o
   5   6   1     6483.78     6036.85     91.32 o
   6   6   1     4393.89     4313.14     79.79 o
   7   6   1     2895.40     2897.65     61.77 o
   8   6   1     3409.38     3248.83     69.87 o
   9   6   1       61.88       38.86     32.28 o
  10   6   1     1702.69     1804.98     56.69 o
  11   6   1      781.48      828.06     55.35 o
  12   6   1     1203.94     1120.73     54.84 o
  13   6   1      777.16      740.48     51.03 o
  14   6   1      762.69      740.19     54.91 o
  15   6   1        0.50       10.71     53.40 o
   1   7   1    36071.71    37006.07    450.71 o
   2   7   1     3922.27     3943.32     56.30 o
   3   7   1    28023.94    28381.60    358.63 o
   4   7   1      282.77      278.12     20.53 o
   5   7   1    51999.48    49486.78    879.04 o
   6   7   1     5082.10     5114.08     82.90 o
   7   7   1    15769.44    15824.91    237.88 o
   8   7   1        7.59       -2.73     32.00 o
   9   7   1    27934.49    27113.97    366.31 o
  10   7   1      792.02      733.21     46.15 o
  11   7   1     8062.30     8354.68    145.71 o
  12   7   1       94.34      111.02     46.37 o
  13   7   1     4807.06     4606.83    130.69 o
  14   7   1       83.29       10.71     56.02 o
   0   8   1    31251.38    32676.06    581.04 o
   1   8   1     2719.76     2397.62     43.45 o
   2   8   1    26370.29    26721.57    313.04 o
   3   8   1       42.31        3.80     15.80 o
   4   8   1    11530.48    11780.65    152.83 o
   5   8   1     6129.13     6312.52    103.10 o
   6   8   1     6428.96     6385.76    135.03 o
   7   8   1     1507.37     1403.63     59.84 o
   8   8   1     3317.07     3292.50     84.32 o
   9   8   1      535.67      491.39     45.97 o
  10   8   1     2652.21     2484.82     69.85 o
  11   8   1        1.37      -31.04     45.12 o
  12   8   1     2023.59     2010.77     70.39 o
  13   8   1      763.60      798.34     60.52 o
  14   8   1     1423.29     1493.43     77.81 o
   1   9   1    47382.90    47759.17    552.86 o
   2   9   1      693.25      625.77     20.93 o
   3   9   1    11111.07    11009.31    144.73 o
   4   9   1     2784.87     2699.70     56.84 o
   5   9   1    33042.64    32024.06    443.46 o
   6   9   1       13.33        5.15     24.67 o
   7   9   1     5265.02     4917.99    107.77 o
   8   9   1      148.61       80.16     37.74 o
   9   9   1    12290.63    11942.99    186.71 o
  10   9   1      167.64       92.71     37.53 o
  11   9   1     5113.00     4777.73     99.10 o
  12   9   1       56.47       28.81     45.14 o
  13   9   1     2647.83     2581.74     92.26 o
  14   9   1        0.90       -1.75     66.51 o
   0  10   1    19625.91    20312.71    336.26 o
   1  10   1     2118.19     1933.59     43.38 o
   2  10   1    12689.91    12825.65    167.67 o
   3  10   1     3600.39     3637.33     63.63 o
   4  10   1    16199.33    16025.79    218.60 o
   5  10   1     3644.41     3864.26     78.62 o
   6  10   1     9068.79     8687.69    146.27 o
   7  10   1     2756.05     2602.71     68.72 o
   8  10   1     3479.98     3355.91     86.38 o
   9  10   1      209.08      144.50     35.58 o
  10  10   1     4745.81     4427.93    128.79 o
  11  10   1       42.92      -21.72     44.97 o
  12  10   1     2338.35     2109.16     83.74 o
  13  10   1       13.82      -52.57     71.99 o
   1  11   1    22363.88    22614.21    284.93 o
   2  11   1     1146.23     1052.79     35.31 o
   3  11   1    16363.04    16133.30    208.38 o
   4  11   1       16.50       24.63     29.69 o
   5  11   1    15275.93    15684.73    232.84 o
   6  11   1     1635.71     1541.58     66.07 o
   7  11   1     1669.80     1722.67     81.24 o
   8  11   1      490.76      489.57     41.21 o
   9  11   1     4513.54     4499.50    109.72 o
  10  11   1      275.35      267.39     58.52 o
  11  11   1     1712.90     1574.34     69.06 o
  12  11   1       74.02      132.35     61.75 o
  13  11   1     2148.40     2014.34    120.40 o
   0  12   1    17572.68    18123.99    307.06 o
   1  12   1      660.40      736.95     28.27 o
   2  12   1    14449.71    14399.36    190.56 o
   3  12   1     1088.95     1031.78     37.87 o
   4  12   1    12203.90    12036.23    185.88 o
   5  12   1     2857.73     2904.04     72.95 o
   6  12   1    14050.37    13625.01    218.29 o
   7  12   1     1314.88     1209.01     62.20 o
   8  12   1     9853.10     9599.05    200.75 o
   9  12   1       35.52       21.56     45.67 o
  10  12   1     5834.17     5633.65    165.17 o
  11  12   1      122.42      252.10     61.33 o
  12  12   1     3090.23     2839.57    131.18 o
   1  13   1    14343.85    14888.75    198.46 o
   2  13   1      172.31      181.14     28.04 o
   3  13   1     5030.74     5021.68     98.79 o
   4  13   1        0.53       43.10     32.17 o
   5  13   1    12168.54    12060.29    215.59 o
   6  13   1      783.27      804.62     51.90 o
   7  13   1     2042.47     1889.48    120.87 o
   8  13   1       19.55      129.83     64.66 o
   9  13   1     4264.78     4363.68    169.57 o
  10  13   1      160.38      143.64     71.81 o
  11  13   1     1386.56     1474.98    124.98 o
  12  13   1        2.90      -39.62     97.48 o
   0  14   1    10741.90    10974.25    211.81 o
   1  14   1      661.55      564.03     31.91 o
   2  14   1    10774.81    11094.39    184.95 o
   3  14   1     2657.54     2477.99     92.65 o
   4  14   1    12339.13    12068.07    239.17 o
   5  14   1     1016.21     1148.36     78.86 o
   6  14   1    11193.81    11268.89    263.13 o
   7  14   1       34.97       29.25     72.29 o
   8  14   1     9575.93     9658.28    383.33 o
   9  14   1       65.49      157.10    134.93 o
  10  14   1     6175.81     6111.01    398.67 o
  11  14   1      672.47      702.79    119.98 o
   1  15   1     3034.15     2998.97    105.26 o
   2  15   1        0.66      -41.48     97.66 o
   3  15   1     1399.09     1350.90    119.19 o
   4  15   1     1249.87     1249.38    120.31 o
   5  15   1     5706.37     5454.68    219.55 o
   6  15   1      126.45       91.68    167.77 o
   7  15   1     1887.10     1856.91    226.93 o
   8  15   1      803.45      692.04    142.92 o
   9  15   1     4422.68     4507.69    262.36 o
  10  15   1       12.97       -6.13    136.15 o
  11  15   1     1160.03      851.86    130.64 o
   0  16   1    11742.25    12104.98    477.06 o
   1  16   1      116.70      269.11    110.82 o
   2  16   1     9188.30     9171.14    287.99 o
   3  16   1      633.83      726.11    117.58 o
   4  16   1    10406.99    10440.35    313.51 o
   5  16   1       84.86      211.31    111.33 o
   6  16   1    10117.10    10272.21    353.56 o
   7  16   1       32.33      135.70    138.58 o
   8  16   1     5174.95     5035.26    288.38 o
   9  16   1       61.58     -140.50    140.50 o
  10  16   1     4847.04     4315.63    251.43 o
   1  17   1      367.64      476.57    124.63 o
   2  17   1        1.08      126.18    115.87 o
   3  17   1      155.55      102.49    121.83 o
   4  17   1      473.18      413.88    123.45 o
   5  17   1     2383.64     2534.55    218.66 o
   6  17   1        9.21      119.60    151.79 o
   7  17   1      516.91      553.16    160.29 o
   8  17   1       89.27      -72.99    151.05 o
   9  17   1     1154.33     1009.89    182.00 o
   0  18   1    12555.61    12809.75    524.77 o
   1  18   1      272.91      298.61    136.34 o
   2  18   1    11020.81    10707.88    336.19 o
   3  18   1        5.38      -16.74    125.32 o
   4  18   1     8038.08     7832.56    334.63 o
   5  18   1      485.30      465.22    148.53 o
   6  18   1     4917.90     4509.95    277.46 o
   7  18   1      226.19      374.28    175.60 o
   8  18   1     3941.14     3405.31    251.54 o
   1  19   1      728.34      800.34    158.45 o
   2  19   1      361.61      396.35    151.38 o
   3  19   1      248.28      354.91    146.48 o
   4  19   1      223.31      246.10    137.82 o
   5  19   1      632.39      533.28    168.12 o
   6  19   1      547.44      758.06    306.67 o
   0  20   1     9766.54    10079.44    533.60 o
   1  20   1        4.53      -70.62    155.31 o
   2  20   1     7915.32     7561.49    304.79 o
   3  20   1       16.03      -82.61    155.70 o
   4  20   1     6076.23     6628.50    285.44 o
   5  20   1       40.06        4.61    178.25 o
   1  21   1      205.52      -62.65    165.27 o
   2  21   1       15.55     -118.35    161.82 o
   0   0   2      652.58      729.86     55.20 o
   1   0   2       25.64       -5.00      5.40 o
   2   0   2      582.33      668.70     41.96 o
   3   0   2     8089.75     8030.56    203.64 o
   4   0   2       77.46       16.66     39.08 o
   5   0   2     7305.99     8306.01    163.43 o
   6   0   2      465.53      688.42     37.56 o
   7   0   2     1511.62     1588.13     74.79 o
   8   0   2       54.75      103.91     36.51 o
   9   0   2       55.72       23.49     42.17 o
  10   0   2        5.75        0.85     46.56 o
  11   0   2      887.62      976.61     78.98 o
  12   0   2      366.89      319.76     68.06 o
  13   0   2      233.57      306.82     70.47 o
  14   0   2       24.65      -39.56     74.61 o
  15   0   2      107.53       -1.31    134.18 o
   1   1   2    97509.48    93594.96   1544.07 o
   2   1   2      615.48      410.82     19.56 o
   3   1   2    43889.08    43435.55    794.20 o
   4   1   2     8535.22     9420.21    147.56 o
   5   1   2    57977.60    60821.54    774.07 o
   6   1   2      780.36      769.39     39.59 o
   7   1   2    16896.70    17764.73    245.42 o
   8   1   2      264.21      262.45     28.13 o
   9   1   2    23268.89    23313.68    306.63 o
  10   1   2      228.38      151.20     35.90 o
  11   1   2     9711.46     9826.46    154.44 o
  12   1   2      583.41      575.70     50.02 o
  13   1   2     5539.90     5687.23    132.56 o
  14   1   2      215.41      141.91     55.93 o
  15   1   2     3903.85     4092.18    110.36 o
   0   2   2   303820.88   263694.59   7821.17 o
   1   2   2        4.24      -23.98     69.36 o
   2   2   2   323018.81   272771.91   3846.59 o
   3   2   2    14783.72    15100.31    281.41 o
   4   2   2   305363.91   298694.03   5458.28 o
   5   2   2       29.37       13.41     18.12 o
   6   2   2   165495.84   166999.52   2304.56 o
   7   2   2      349.92      344.85     26.85 o
   8   2   2    89536.84    90523.67   1193.48 o
   9   2   2      772.14      866.35     39.22 o
  10   2   2    96159.36    96368.94   1211.78 o
  11   2   2      930.32      853.59     45.29 o
  12   2   2    24008.94    24241.46    342.15 o
  13   2   2      161.00      135.01     50.76 o
  14   2   2    30843.39    31070.60    430.14 o
  15   2   2      230.20      185.46     51.93 o
   1   3   2   142644.02   134517.72   1718.74 o
   2   3   2    20435.88    21294.38    270.15 o
   3   3   2    51776.10    52987.48    730.92 o
   4   3   2     5446.68     5842.56     95.93 o
   5   3   2    99684.32   102299.55   1364.61 o
   6   3   2     5826.88     5999.57    101.48 o
   7   3   2    51497.74    52229.11    686.14 o
   8   3   2      983.97     1038.59     35.97 o
   9   3   2    39018.78    39453.50    501.95 o
  10   3   2       31.21      -25.59     33.35 o
  11   3   2    18700.84    18430.08    249.61 o
  12   3   2      468.94      357.91     39.83 o
  13   3   2     9567.12     9404.86    158.32 o
  14   3   2      328.36      130.70     49.82 o
  15   3   2     6160.54     6461.52    133.24 o
   0   4   2     1401.19     1780.14     39.79 o
   1   4   2     9069.25     9395.14    127.21 o
   2   4   2      382.51      555.21     23.72 o
   3   4   2      607.36      593.85     33.21 o
   4   4   2        1.22      -32.74     32.74 o
   5   4   2     2360.12     2118.07     46.77 o
   6   4   2       53.28       97.20     37.96 o
   7   4   2     1555.38     1593.29     45.73 o
   8   4   2       47.79       51.51     26.04 o
   9   4   2       65.83       68.16     31.29 o
  10   4   2      129.24      104.38     35.43 o
  11   4   2        5.17      -11.08     36.26 o
  12   4   2       18.27       -3.22     37.27 o
  13   4   2      324.03      369.39     47.58 o
  14   4   2       15.71      -47.50     47.50 o
  15   4   2       20.12      -42.28     52.68 o
   1   5   2    29694.41    30968.11    374.91 o
   2   5   2      911.98     1056.74     23.48 o
   3   5   2    15993.46    15221.22    210.32 o
   4   5   2      570.90      543.34     19.05 o
   5   5   2    24277.01    25611.36    331.81 o
   6   5   2      217.58      242.90     20.94 o
   7   5   2    13578.57    13434.63    189.38 o
   8   5   2        6.74        5.30     28.40 o
   9   5   2     6770.45     6742.86    115.96 o
  10   5   2      112.70       -6.27     35.95 o
  11   5   2     5442.15     5519.67     99.82 o
  12   5   2       51.56      -29.72     38.94 o
  13   5   2     2557.91     2361.80     68.52 o
  14   5   2        9.10       20.99     43.91 o
  15   5   2     1306.35     1337.20     77.58 o
   0   6   2   233131.64   219772.38   3478.86 o
   1   6   2     4235.01     4587.90     66.58 o
   2   6   2   211460.98   197719.30   2395.76 o
   3   6   2     7401.34     7715.54    117.10 o
   4   6   2   153658.52   149848.00   2056.23 o
   5   6   2     7759.27     7653.23    116.40 o
   6   6   2   135096.55   131753.48   1661.09 o
   7   6   2      718.41      721.04     32.76 o
   8   6   2    83247.99    82814.91   1086.79 o
   9   6   2       21.39        7.35     31.51 o
  10   6   2    64971.23    64978.70    850.00 o
  11   6   2       48.39       41.40     34.41 o
  12   6   2    22258.79    22401.38    315.63 o
  13   6   2      930.72      939.73     54.45 o
  14   6   2    19532.54    19706.56    342.24 o
   1   7   2   124052.05   123400.13   1409.31 o
   2   7   2     6153.71     6403.52     87.42 o
   3   7   2   121927.19   117204.49   1912.37 o
   4   7   2     5620.97     5745.93     94.14 o
   5   7   2    85055.29    83072.57   1049.48 o
   6   7   2     2358.99     2459.84     75.13 o
   7   7   2    58031.59    56658.26    706.81 o
   8   7   2      291.81      257.38     29.41 o
   9   7   2    26178.98    26068.38    375.38 o
  10   7   2      281.52      246.28     36.54 o
  11   7   2    26119.05    25424.09    368.70 o
  12   7   2       76.94       23.49     46.64 o
  13   7   2    12068.55    12146.21    224.40 o
  14   7   2      205.77      215.57     54.55 o
   0   8   2     1166.10     1338.63     69.95 o
   1   8   2     2165.45     2344.65     41.21 o
   2   8   2    12295.18    12816.26    164.64 o
   3   8   2     1509.22     1519.17     34.15 o
   4   8   2      562.52      578.97     63.17 o
   5   8   2      118.96       97.55     22.53 o
   6   8   2      735.64      856.77     38.06 o
   7   8   2      336.60      277.47     32.56 o
   8   8   2      857.14      862.64     53.16 o
   9   8   2      517.35      439.88     35.57 o
  10   8   2      141.91      156.39     36.94 o
  11   8   2       13.72       62.34     38.47 o
  12   8   2      675.34      718.43     48.48 o
  13   8   2      365.41      264.97     59.79 o
  14   8   2      115.76      208.49     62.01 o
   1   9   2     6131.91     6643.33     88.95 o
   2   9   2      804.51      729.96     22.60 o
   3   9   2    10674.84    10323.81    137.42 o
   4   9   2     2476.91     2384.10     51.88 o
   5   9   2      758.49      876.29     72.43 o
   6   9   2      265.73      177.72     35.02 o
   7   9   2    10047.32     9980.94    163.28 o
   8   9   2      550.77      509.72     43.18 o
   9   9   2      328.26      294.78     47.19 o
  10   9   2      202.98      240.06     41.29 o
  11   9   2     1287.73     1306.53     54.64 o
  12   9   2      291.58      316.52     60.02 o
  13   9   2      860.06      719.01     72.79 o
  14   9   2        9.26      -68.50     68.50 o
   0  10   2    77206.68    78439.77   1377.93 o
   1  10   2      317.50      314.68     20.19 o
   2  10   2   139598.72   137883.31   1574.87 o
   3  10   2     3969.46     3965.12     73.08 o
   4  10   2    84564.39    81081.01   1028.76 o
   5  10   2     1000.25      935.27     51.68 o
   6  10   2    64203.86    63130.31    860.03 o
   7  10   2      723.91      757.80     52.10 o
   8  10   2    44296.83    43926.81    785.96 o
   9  10   2      101.32      147.93     42.95 o
  10  10   2    30422.16    28703.53    444.71 o
  11  10   2      764.92      682.94     67.69 o
  12  10   2    17676.18    18066.34    364.90 o
  13  10   2      111.94       39.74     70.51 o
   1  11   2    87364.58    87346.66   1002.73 o
   2  11   2      323.24      412.74     22.52 o
   3  11   2    93027.71    90821.25   1315.80 o
   4  11   2       14.83       39.82     27.14 o
   5  11   2    49750.82    48376.75    662.97 o
   6  11   2       17.14       70.53     31.58 o
   7  11   2    66927.21    64706.27    973.68 o
   8  11   2      253.39      245.03     38.40 o
   9  11   2    25340.55    24434.16    409.56 o
  10  11   2        0.06      -35.79     43.16 o
  11  11   2    22923.65    22554.49    486.93 o
  12  11   2       26.68      -26.85     68.84 o
  13  11   2    11829.02    11847.31    274.67 o
   0  12   2     1422.58     1546.32     63.86 o
   1  12   2      255.47      224.24     22.98 o
   2  12   2    11023.98    11200.16    153.07 o
   3  12   2     2477.26     2116.65     94.21 o
   4  12   2      212.12      241.83     34.41 o
   5  12   2      971.12      915.40     43.69 o
   6  12   2     2525.57     2324.01     64.15 o
   7  12   2      374.68      410.49     44.86 o
   8  12   2     3322.41     2977.36     92.07 o
   9  12   2      121.64      134.49     51.69 o
  10  12   2       76.94      107.75     52.69 o
  11  12   2      471.07      460.07     65.68 o
  12  12   2     1796.57     1627.76     84.55 o
   1  13   2      131.76      100.41     32.25 o
   2  13   2      360.54      425.81     33.37 o
   3  13   2     1907.54     1773.82     61.42 o
   4  13   2      666.88      565.16     44.95 o
   5  13   2      177.30      186.71     40.45 o
   6  13   2      844.95      872.02     50.40 o
   7  13   2     1262.22     1133.89     68.43 o
   8  13   2        9.68       67.73     64.56 o
   9  13   2        9.20       33.64     64.56 o
  10  13   2       42.37       90.38     61.66 o
  11  13   2      239.18      278.15     71.57 o
  12  13   2      142.60      203.26     96.73 o
   0  14   2    41782.27    42243.65    720.08 o
   1  14   2      197.04      229.56     40.04 o
   2  14   2    46655.26    47337.50    615.13 o
   3  14   2       10.11      101.86     35.61 o
   4  14   2    36708.66    35651.89    965.28 o
   5  14   2      296.91      240.26     81.47 o
   6  14   2    31144.36    31121.14    864.22 o
   7  14   2      115.90       80.21     82.19 o
   8  14   2    20133.17    20703.80    521.86 o
   9  14   2      110.61      209.05     76.51 o
  10  14   2    15075.85    14189.14    398.00 o
  11  14   2        0.01      -79.78    128.67 o
   1  15   2    59753.80    60903.88   1199.09 o
   2  15   2      863.12      958.13     78.33 o
   3  15   2    49146.50    49841.16   1079.97 o
   4  15   2      354.48      484.52    109.82 o
   5  15   2    42111.56    44293.19    970.07 o
   6  15   2      242.74      283.99    117.76 o
   7  15   2    34899.13    35230.78   1090.73 o
   8  15   2       73.82       59.62    131.80 o
   9  15   2    20477.60    20868.49   1036.53 o
  10  15   2       10.13       19.01    118.97 o
   0  16   2     2823.75     3142.46    238.41 o
   1  16   2      939.95     1005.12    123.32 o
   2  16   2     7502.94     7645.67    260.82 o
   3  16   2      730.27      804.67    124.81 o
   4  16   2     3343.55     3628.07    177.15 o
   5  16   2     1019.53     1096.65    129.08 o
   6  16   2     2670.39     2509.02    173.88 o
   7  16   2      536.12      592.65    153.91 o
   8  16   2     1222.82      911.48    161.55 o
   9  16   2       24.42       84.06    187.07 o
  10  16   2     1041.12     1067.63    179.63 o
   1  17   2       44.42     -115.19    115.19 o
   2  17   2       81.33      162.25    123.13 o
   3  17   2       75.40      -54.83    128.36 o
   4  17   2       56.86       13.84    117.56 o
   5  17   2       17.39      -14.20    134.18 o
   6  17   2        9.93      -17.74    133.70 o
   7  17   2        5.19      -12.27    151.79 o
   8  17   2       17.01     -117.21    233.07 o
   9  17   2        1.99       30.27    242.27 o
   0  18   2    19442.77    19490.76    713.33 o
   1  18   2      171.37      147.20    133.12 o
   2  18   2    10426.79    10692.08    334.61 o
   3  18   2        0.10     -126.19    126.19 o
   4  18   2    13671.35    14155.34    398.34 o
   5  18   2      104.03       39.44    174.30 o
   6  18   2    10100.42    10689.69    501.48 o
   7  18   2        7.67      -21.47    169.14 o
   8  18   2     5209.21     5062.14    299.15 o
   1  19   2    31748.63    33737.12    791.88 o
   2  19   2      279.26      207.46    143.13 o
   3  19   2    24221.39    24562.38    615.94 o
   4  19   2      671.73      956.82    158.06 o
   5  19   2    27635.38    29742.28    816.18 o
   6  19   2      126.39      225.03    188.62 o
   0  20   2     4289.48     4190.01    323.08 o
   1  20   2        4.74     -141.07    172.63 o
   2  20   2     3488.02     3083.18    209.21 o
   3  20   2      347.93      221.65    157.58 o
   4  20   2     2970.95     3132.72    241.68 o
   5  20   2      120.52      243.43    179.00 o
   1  21   2       88.21     -127.25    166.25 o
   1   1   3   117702.69   113061.55   1318.56 o
   2   1   3     7570.63     8932.14    136.10 o
   3   1   3    41464.36    41906.39    550.94 o
   4   1   3    30904.93    30239.29    401.29 o
   5   1   3    91453.66    92041.26   1136.54 o
   6   1   3       40.36       35.99     16.68 o
   7   1   3    30423.54    31757.90    426.51 o
   8   1   3     5293.47     5471.59     87.13 o
   9   1   3    32994.40    33614.86    433.03 o
  10   1   3      249.99      210.27     32.12 o
  11   1   3    11453.47    11827.96    169.83 o
  12   1   3      294.64      354.92     40.07 o
  13   1   3     6835.60     6846.63    125.04 o
  14   1   3      210.03      158.92     48.93 o
  15   1   3     4278.67     4393.61    103.45 o
   0   2   3      670.37      560.21     15.72 o
   1   2   3       11.87       12.14      9.26 o
   2   2   3     2130.47     2248.37     44.18 o
   3   2   3     1213.48     1278.86     33.12 o
   4   2   3      771.29      686.56     28.19 o
   5   2   3     3816.83     3699.26     58.46 o
   6   2   3      520.65      570.33     21.91 o
   7   2   3     1969.36     1986.53     44.16 o
   8   2   3       41.15       33.01     24.48 o
   9   2   3       40.01       17.10     34.99 o
  10   2   3       16.86       28.13     30.80 o
  11   2   3      584.56      610.17     37.01 o
  12   2   3       71.78       15.44     33.69 o
  13   2   3        1.97       23.25     35.25 o
  14   2   3      211.75      222.43     49.16 o
  15   2   3       28.49       24.45     50.61 o
   1   3   3    67403.23    65981.90   1098.32 o
   2   3   3    27854.23    27313.64    338.32 o
   3   3   3    25538.69    26960.14    347.60 o
   4   3   3      283.21      214.04     15.04 o
   5   3   3    68027.52    68337.40    976.12 o
   6   3   3    23364.85    23720.17    311.95 o
   7   3   3    19266.80    19371.91    259.47 o
   8   3   3     1741.61     1731.10     43.85 o
   9   3   3    25030.08    24740.26    321.15 o
  10   3   3     2881.58     2857.29     64.08 o
  11   3   3    13567.91    13378.17    188.41 o
  12   3   3       69.78       38.05     33.51 o
  13   3   3     6287.07     6305.23    111.65 o
  14   3   3      566.13      628.67     61.33 o
  15   3   3     4638.00     4931.93    127.26 o
   0   4   3    11888.09    11975.68    217.59 o
   1   4   3     9750.18     9798.05    125.60 o
   2   4   3    13256.91    14458.98    182.15 o
   3   4   3        4.82        4.47     12.62 o
   4   4   3     6310.83     6242.15     95.43 o
   5   4   3     5280.71     5567.07     83.45 o
   6   4   3     3444.91     3685.85     67.20 o
   7   4   3     2708.41     2721.02     55.30 o
   8   4   3     1061.31     1120.13     38.28 o
   9   4   3      460.44      448.70     31.24 o
  10   4   3     1015.85      967.24     40.34 o
  11   4   3        3.82        3.45     33.11 o
  12   4   3      960.59     1006.18     44.98 o
  13   4   3     1194.18     1225.85     53.77 o
  14   4   3      272.00      262.64     34.18 o
  15   4   3        0.73      -59.74     76.51 o
   1   5   3    84850.06    84202.21    900.57 o
   2   5   3     6954.25     6332.42     95.34 o
   3   5   3    41184.41    41799.20    560.17 o
   4   5   3     3423.36     3651.45     63.87 o
   5   5   3    63131.64    63825.52    764.28 o
   6   5   3     5351.27     5218.73     76.93 o
   7   5   3    11256.07    11295.73    158.11 o
   8   5   3      535.99      505.35     32.25 o
   9   5   3    21743.95    21896.64    317.57 o
  10   5   3       30.11      -31.48     32.52 o
  11   5   3     9259.53     8906.29    143.46 o
  12   5   3      586.94      554.33     40.82 o
  13   5   3     6256.75     6318.35    107.06 o
  14   5   3      139.54       81.59     52.26 o
  15   5   3     4214.95     4403.15    143.32 o
   0   6   3    13171.89    13296.39    244.35 o
   1   6   3     3295.75     3640.27     54.51 o
   2   6   3     3458.67     3818.47     58.92 o
   3   6   3     6730.18     6567.76     95.32 o
   4   6   3     9239.26     9157.90    164.35 o
   5   6   3     1104.60     1312.35     46.99 o
   6   6   3     6765.75     6824.95     97.30 o
   7   6   3      809.58      727.13     45.24 o
   8   6   3     5372.44     5130.10     84.84 o
   9   6   3     1670.23     1656.34     46.98 o
  10   6   3     3908.61     3921.60     78.89 o
  11   6   3       26.58      -25.98     32.09 o
  12   6   3     1244.86     1197.10     46.12 o
  13   6   3      351.25      327.34     41.15 o
  14   6   3     1237.58     1293.67     77.09 o
   1   7   3    44891.85    45837.13    555.61 o
   2   7   3      558.38      560.30     18.34 o
   3   7   3    30507.91    30351.32    417.01 o
   4   7   3    13485.20    13192.04    191.75 o
   5   7   3    31774.99    30864.34    420.66 o
   6   7   3     2350.54     2374.85     70.53 o
   7   7   3    10358.93    10414.67    142.49 o
   8   7   3     8553.49     8888.51    130.74 o
   9   7   3    10514.54    10364.60    153.64 o
  10   7   3      206.21      244.29     32.25 o
  11   7   3     5965.26     5829.61     99.98 o
  12   7   3      231.20      195.49     40.30 o
  13   7   3     3884.21     3697.59     97.65 o
  14   7   3      230.62      228.14     71.11 o
   0   8   3     6101.79     6421.86    131.47 o
   1   8   3     1079.10     1024.75     29.26 o
   2   8   3    16272.27    16705.24    200.39 o
   3   8   3    11469.54    11511.71    148.82 o
   4   8   3     6282.07     6075.71    101.95 o
   5   8   3     4213.54     4068.84     84.91 o
   6   8   3     8955.04     9214.58    154.04 o
   7   8   3     1063.94     1088.32     39.63 o
   8   8   3     9098.69     8874.32    137.07 o
   9   8   3     1272.03     1361.77     45.03 o
  10   8   3     2708.58     2624.00     65.80 o
  11   8   3      790.08      834.24     43.45 o
  12   8   3     2435.47     2209.38     79.31 o
  13   8   3       38.74       -3.76     54.47 o
  14   8   3      910.41      832.81     54.93 o
   1   9   3    33482.70    34429.33    402.42 o
   2   9   3       41.72       29.88     15.79 o
   3   9   3    10074.93    10064.72    134.09 o
   4   9   3     1363.22     1258.67     35.04 o
   5   9   3    34035.11    32597.92    452.46 o
   6   9   3      105.86       66.12     35.13 o
   7   9   3     8856.56     8637.73    141.38 o
   8   9   3      242.35      213.35     34.95 o
   9   9   3    12645.41    12845.75    201.62 o
  10   9   3      540.66      516.42     49.06 o
  11   9   3     4916.16     5114.89    120.59 o
  12   9   3      300.42      362.05     65.37 o
  13   9   3     2648.18     2875.28    101.50 o
  14   9   3       68.10       65.30     64.98 o
   0  10   3    21582.20    21744.45    398.69 o
   1  10   3     1156.08     1286.59     31.83 o
   2  10   3    14912.15    15259.63    187.08 o
   3  10   3     2819.91     2820.01     54.11 o
   4  10   3    16525.39    15920.36    218.85 o
   5  10   3     1426.92     1363.16     61.02 o
   6  10   3    12348.89    12057.94    202.20 o
   7  10   3      377.61      295.50     55.28 o
   8  10   3     8137.15     7985.70    219.65 o
   9  10   3      107.86       38.89     43.21 o
  10  10   3     5788.35     5881.35    158.58 o
  11  10   3       40.55      -53.67     64.50 o
  12  10   3     2265.48     2356.41     95.61 o
  13  10   3      195.19      193.47     68.47 o
   1  11   3    14882.62    15076.01    186.59 o
   2  11   3       95.12       76.90     20.28 o
   3  11   3     9479.31     9482.79    141.91 o
   4  11   3      457.99      501.25     34.52 o
   5  11   3    17223.80    16919.22    264.16 o
   6  11   3     1679.40     1650.58     66.14 o
   7  11   3     9780.59     9006.73    155.28 o
   8  11   3      224.35      341.11     65.51 o
   9  11   3    10392.69    10491.74    255.47 o
  10  11   3      267.87      270.24     74.08 o
  11  11   3     3608.68     3377.55    208.37 o
  12  11   3        2.41      -68.56     68.56 o
  13  11   3     2069.75     2177.97    133.03 o
   0  12   3    12541.90    12618.94    282.37 o
   1  12   3      553.63      464.71     24.67 o
   2  12   3    12007.11    12582.55    169.21 o
   3  12   3     3376.99     3314.07     76.46 o
   4  12   3    11872.87    11750.34    183.39 o
   5  12   3      780.48      791.53     42.63 o
   6  12   3     8036.27     7741.51    151.77 o
   7  12   3      715.65      650.99     45.30 o
   8  12   3     5724.15     5231.04    264.50 o
   9  12   3      157.57       87.20     47.58 o
  10  12   3     4739.88     4764.14    166.97 o
  11  12   3      168.27      230.14     57.95 o
  12  12   3     2803.79     2610.93    124.08 o
   1  13   3     6872.01     7109.38    116.09 o
   2  13   3      622.14      710.92     36.73 o
   3  13   3     4511.44     4435.86     87.46 o
   4  13   3     3285.68     3360.96     81.69 o
   5  13   3     7424.59     7438.58    158.87 o
   6  13   3     1103.37     1189.74     64.18 o
   7  13   3     3873.75     3834.07    116.10 o
   8  13   3      987.21      848.64     67.02 o
   9  13   3     3930.83     3904.70    256.09 o
  10  13   3      354.51      408.73     66.04 o
  11  13   3     2220.12     2157.80    118.63 o
  12  13   3       74.33       43.23     69.86 o
   0  14   3    13646.57    13414.16    250.78 o
   1  14   3     2329.78     2440.84     66.51 o
   2  14   3    19459.45    20158.57    319.22 o
   3  14   3      372.63      413.91     41.97 o
   4  14   3    12693.96    12565.64    333.95 o
   5  14   3     1864.38     1831.65     99.66 o
   6  14   3     7638.60     7797.40    461.79 o
   7  14   3      944.33      834.91     79.69 o
   8  14   3     6368.06     6205.38    226.60 o
   9  14   3       43.72        0.78     65.99 o
  10  14   3     3863.81     3829.04    143.69 o
  11  14   3      124.58      160.83    112.50 o
   1  15   3     4594.77     4656.49    165.46 o
   2  15   3        1.69      -70.94     70.94 o
   3  15   3     1859.18     1862.93    173.51 o
   4  15   3        1.62      -25.97     96.26 o
   5  15   3     4417.42     4734.06    228.53 o
   6  15   3      341.26      264.26    118.49 o
   7  15   3      208.49      244.88    121.85 o
   8  15   3      228.70      153.91    190.13 o
   9  15   3     1429.62     1187.18    164.12 o
  10  15   3       39.42      158.15    119.11 o
   0  16   3    17836.59    18629.07    548.17 o
   1  16   3      607.10      559.54    111.78 o
   2  16   3    11253.47    11373.40    327.21 o
   3  16   3       80.87      -30.33    104.43 o
   4  16   3    10910.10    11212.39    714.41 o
   5  16   3      686.04      937.97    140.87 o
   6  16   3     7384.06     8198.82    399.33 o
   7  16   3      143.27        0.00    202.40 o
   8  16   3     4127.22     4469.68    255.44 o
   9  16   3       66.99      205.89    236.13 o
  10  16   3     3518.68     3879.84    196.10 o
   1  17   3     2871.84     2864.02    166.98 o
   2  17   3     1232.21     1300.30    140.87 o
   3  17   3     2146.35     2201.23    161.03 o
   4  17   3        8.55      -51.94    161.12 o
   5  17   3     1626.17     1651.97    165.09 o
   6  17   3     2972.19     3444.35    291.18 o
   7  17   3      674.75      576.08    173.69 o
   8  17   3        8.59       -7.75    171.73 o
   9  17   3      502.58      291.81    179.63 o
   0  18   3     7962.08     7831.38    472.27 o
   1  18   3       48.71      -59.84    120.42 o
   2  18   3     9223.98     9597.96    463.00 o
   3  18   3      372.88      406.02    134.45 o
   4  18   3     7311.79     7752.31    351.34 o
   5  18   3       27.40      142.55    147.90 o
   6  18   3     6750.52     7304.86    453.91 o
   7  18   3        8.46      -67.02    177.65 o
   1  19   3      207.76      196.53    135.37 o
   2  19   3       48.39      -91.16    127.49 o
   3  19   3       38.68       45.59    136.05 o
   4  19   3       25.52       78.89    162.95 o
   5  19   3      288.79      154.12    164.44 o
   6  19   3       93.21      353.24    173.91 o
   0  20   3     5268.91     5090.79    354.36 o
   1  20   3        0.38      -76.55    142.71 o
   2  20   3     4874.60     5224.41    404.57 o
   3  20   3       21.40      -87.72    145.82 o
   4  20   3     5166.89     5491.84    293.24 o
   0   0   4   208980.06   187144.83   3825.58 o
   1   0   4    41544.18    43205.88    660.87 o
   2   0   4     6031.91     7095.72    118.52 o
   3   0   4     5849.87     6616.34    143.53 o
   4   0   4   212551.53   205869.81   4397.90 o
   5   0   4     3844.98     4096.41     87.06 o
   6   0   4   181494.38   183809.44   2812.76 o
   7   0   4       93.39       93.36     29.05 o
   8   0   4   150313.16   147129.33   2378.67 o
   9   0   4      675.48      612.28     39.15 o
  10   0   4   139169.41   140428.75   2476.06 o
  11   0   4     2124.43     2216.63    108.92 o
  12   0   4    43597.50    42680.70    907.01 o
  13   0   4      303.54      411.13     45.17 o
  14   0   4    31702.47    33099.06    612.10 o
  15   0   4      335.73      449.29    126.59 o
   1   1   4    84259.81    84384.48    900.72 o
   2   1   4     3785.21     3976.14     48.55 o
   3   1   4    23714.99    23034.33    275.26 o
   4   1   4      489.57      485.38     24.18 o
   5   1   4   101133.98   103273.70   1337.80 o
   6   1   4     1854.41     1891.83     56.85 o
   7   1   4    21844.46    22128.40    296.12 o
   8   1   4      477.14      460.23     21.56 o
   9   1   4    43383.84    44417.95    564.85 o
  10   1   4       68.50       28.00     32.33 o
  11   1   4    17553.73    18004.64    243.42 o
  12   1   4       35.49       49.26     27.60 o
  13   1   4     8877.06     9018.65    132.14 o
  14   1   4        0.09      -44.26     50.48 o
  15   1   4     6341.86     6752.76    147.22 o
   0   2   4      855.08     1058.43     30.56 o
   1   2   4     3826.95     3804.02     49.39 o
   2   2   4     1540.92     1745.92     45.85 o
   3   2   4     3599.06     3942.54     60.34 o
   4   2   4      615.66      687.12     31.31 o
   5   2   4      315.34      306.35     22.53 o
   6   2   4      829.85      915.17     33.71 o
   7   2   4      456.24      428.86     28.21 o
   8   2   4      547.72      522.30     34.43 o
   9   2   4      430.68      452.80     45.02 o
  10   2   4        4.58        7.86     26.22 o
  11   2   4      896.20      957.52     31.49 o
  12   2   4       60.56       13.48     46.03 o
  13   2   4      192.21      152.30     51.60 o
  14   2   4        4.23      -53.49     53.49 o
  15   2   4       71.22       17.38     66.73 o
   1   3   4    53092.99    54256.55    601.91 o
   2   3   4       47.28       35.86     11.50 o
   3   3   4    23286.75    23523.88    280.08 o
   4   3   4      611.12      633.87     29.79 o
   5   3   4    50726.23    50805.81    664.65 o
   6   3   4       42.25       10.35     21.12 o
   7   3   4    16971.62    17069.74    246.35 o
   8   3   4      162.07      113.33     31.81 o
   9   3   4    19700.74    19946.11    294.50 o
  10   3   4      545.81      457.90     47.23 o
  11   3   4     5593.63     5354.01    111.55 o
  12   3   4        3.06      -46.77     46.77 o
  13   3   4     3060.63     2918.97     93.26 o
  14   3   4        0.56      -20.94     55.52 o
  15   3   4     1635.16     1648.04    110.82 o
   0   4   4   753796.31   577498.13  13803.38 o
   1   4   4    18336.26    18700.94    200.48 o
   2   4   4   343476.63   322821.56   3549.10 o
   3   4   4     3844.53     3904.40     60.50 o
   4   4   4   322853.06   302821.63   4101.78 o
   5   4   4      613.71      590.50     23.15 o
   6   4   4   105775.98   107399.89   1237.98 o
   7   4   4     1796.76     1788.73     48.15 o
   8   4   4    54583.96    53683.58    723.60 o
   9   4   4     1878.92     1887.64     60.04 o
  10   4   4    34928.84    35948.93    546.97 o
  11   4   4      356.26      366.18     52.16 o
  12   4   4    17947.04    17390.08    271.03 o
  13   4   4      460.74      374.55     57.39 o
  14   4   4    16826.42    17242.49    299.63 o
  15   4   4       59.87       49.71     75.22 o
   1   5   4   226468.11   219533.50   2373.31 o
   2   5   4      180.06      176.61     14.20 o
   3   5   4   168306.28   164481.23   1891.82 o
   4   5   4      327.10      423.84     21.26 o
   5   5   4    77406.92    79884.45   1138.04 o
   6   5   4       91.55       83.89     19.25 o
   7   5   4    33378.31    33843.84    419.05 o
   8   5   4      180.83      199.77     22.49 o
   9   5   4    17874.76    17345.84    254.84 o
  10   5   4       43.72      -26.96     39.13 o
  11   5   4     8902.15     8664.83    153.80 o
  12   5   4        0.00      -44.46     57.12 o
  13   5   4     8459.56     8263.60    174.29 o
  14   5   4       83.06      137.23     57.42 o
   0   6   4     2056.52     1879.30     72.69 o
   1   6   4     3156.83     2964.68     39.68 o
   2   6   4     4867.81     4992.74     76.90 o
   3   6   4      776.44      714.49     23.33 o
   4   6   4       26.37       97.06     23.16 o
   5   6   4     1058.54      971.95     30.67 o
   6   6   4      874.22      774.95     29.42 o
   7   6   4        4.69      -20.63     20.63 o
   8   6   4     4882.96     4783.77     78.85 o
   9   6   4     1327.64     1338.42     54.40 o
  10   6   4       76.10      106.79     24.58 o
  11   6   4      688.97      586.54     43.35 o
  12   6   4      532.13      475.59     68.51 o
  13   6   4      522.66      458.14     67.79 o
  14   6   4      266.65      295.09     64.05 o
   1   7   4     9147.73     9243.04    109.92 o
   2   7   4        0.28       11.52     14.01 o
   3   7   4    23403.71    23789.01    311.77 o
   4   7   4      455.23      310.75     29.96 o
   5   7   4     2557.69     2591.39     72.37 o
   6   7   4        5.77       -0.33     27.61 o
   7   7   4     5852.28     5662.35     94.32 o
   8   7   4      328.16      311.19     29.02 o
   9   7   4     1069.01     1095.61     39.10 o
  10   7   4       26.86      -28.08     28.08 o
  11   7   4     1703.19     1600.14     51.29 o
  12   7   4        0.09      -56.43     60.11 o
  13   7   4     2104.84     2201.61     96.12 o
  14   7   4       76.54       78.02     75.61 o
   0   8   4   103010.46   105685.98   1848.20 o
   1   8   4     3950.33     3955.00     57.54 o
   2   8   4    97498.70    97830.63   1119.91 o
   3   8   4     1220.83     1263.97     36.19 o
   4   8   4   104303.16   101471.36   1811.94 o
   5   8   4        3.31       28.23     35.27 o
   6   8   4    85805.81    84165.73   1125.41 o
   7   8   4     1225.41     1272.37     68.88 o
   8   8   4    90941.44    88809.34   1129.29 o
   9   8   4      214.01      197.71     34.00 o
  10   8   4    43739.70    44871.44    594.00 o
  11   8   4      176.37      191.24     50.37 o
  12   8   4    32428.69    32279.26    590.95 o
  13   8   4        8.78       40.03     75.27 o
  14   8   4    13063.42    13967.61    284.67 o
   1   9   4    21851.30    22454.70    266.06 o
   2   9   4      383.49      405.01     19.38 o
   3   9   4    50156.74    50733.00    617.49 o
   4   9   4       27.67       18.53     23.38 o
   5   9   4    49306.92    48681.55    666.71 o
   6   9   4     1574.39     1394.52     67.83 o
   7   9   4    86076.55    84496.55   1158.99 o
   8   9   4       16.00       16.40     33.21 o
   9   9   4    51299.02    51265.54    720.87 o
  10   9   4       82.33       95.81     44.68 o
  11   9   4    33784.77    34174.58    572.71 o
  12   9   4       55.01       79.88     42.62 o
  13   9   4    17878.91    17191.66    349.12 o
   0  10   4      404.74      370.00     36.78 o
   1  10   4     3998.91     4003.92     66.12 o
   2  10   4     6905.97     7040.52    101.92 o
   3  10   4     2012.10     1891.46     65.87 o
   4  10   4      150.20      257.03     52.43 o
   5  10   4       33.74      -10.01     31.10 o
   6  10   4      227.26      181.09     41.74 o
   7  10   4       34.37        1.66     39.52 o
   8  10   4     1474.16     1388.70     54.60 o
   9  10   4      290.13      251.02     71.10 o
  10  10   4       53.07       67.02     87.05 o
  11  10   4     1191.55     1256.75     87.04 o
  12  10   4     1947.55     2057.73    109.72 o
  13  10   4      357.52      304.07     88.35 o
   1  11   4     1241.73     1169.99     34.74 o
   2  11   4      341.81      288.60     24.03 o
   3  11   4     3131.53     3193.31     71.24 o
   4  11   4      205.88      147.61     29.31 o
   5  11   4       63.93       39.32     32.19 o
   6  11   4      212.98      207.83     28.48 o
   7  11   4     2945.71     2878.65    113.97 o
   8  11   4       52.30       28.39     93.26 o
   9  11   4      150.52      125.73     70.16 o
  10  11   4        0.07      -23.71     69.88 o
  11  11   4      525.67      496.52     88.29 o
  12  11   4        0.35      -41.27     87.77 o
  13  11   4      323.67      284.01     63.40 o
   0  12   4    73275.74    73757.36   1369.49 o
   1  12   4      766.58      712.93     35.00 o
   2  12   4    63592.57    64817.93    787.89 o
   3  12   4      128.96      155.75     30.57 o
   4  12   4    61200.70    59942.66    769.80 o
   5  12   4      236.16      204.72     34.23 o
   6  12   4    42302.73    41374.24    655.12 o
   7  12   4        1.45        6.17     39.06 o
   8  12   4    31860.59    30589.48    497.51 o
   9  12   4        5.17       59.10     73.91 o
  10  12   4    16198.44    16218.98    372.85 o
  11  12   4       54.83      123.75     83.18 o
  12  12   4    12177.83    11920.03    347.35 o
   1  13   4   133805.00   135781.92   1722.90 o
   2  13   4      344.98      448.46     46.00 o
   3  13   4   100475.06    97943.36   1247.52 o
   4  13   4     1082.21     1031.34     42.35 o
   5  13   4    50705.67    49157.91    847.18 o
   6  13   4       55.53       78.60     47.54 o
   7  13   4    27829.15    27444.31    493.93 o
   8  13   4       13.83       10.78     63.77 o
   9  13   4    14108.06    13339.71    307.34 o
  10  13   4       82.89       10.08     61.72 o
  11  13   4     9955.33     9556.64    244.07 o
  12  13   4       12.69       -0.07     63.63 o
   0  14   4     5105.08     5110.84    168.79 o
   1  14   4      511.21      539.03     52.26 o
   2  14   4     7645.22     8015.53    153.86 o
   3  14   4      815.37      835.12     50.03 o
   4  14   4     3397.96     3274.53    144.82 o
   5  14   4      214.98      267.37     61.81 o
   6  14   4     1946.85     1991.81    200.41 o
   7  14   4       88.99       89.33     62.21 o
   8  14   4      908.97      896.21     98.13 o
   9  14   4      353.19      362.19     67.95 o
  10  14   4      103.46      129.36     67.59 o
  11  14   4      191.16      162.38     72.94 o
   1  15   4       60.20      -47.50     56.49 o
   2  15   4       75.69       17.86     78.38 o
   3  15   4      114.01      200.69     80.92 o
   4  15   4        0.67       81.10    101.09 o
   5  15   4      195.86      171.75    102.69 o
   6  15   4        1.68      -52.25     72.77 o
   7  15   4      486.20      656.54    159.35 o
   8  15   4        1.20      170.39    137.97 o
   9  15   4      199.80      167.81    121.47 o
  10  15   4        1.76      -12.55    120.01 o
   0  16   4    33009.05    32989.66    897.28 o
   1  16   4      590.98      528.91     76.54 o
   2  16   4    20500.21    20113.27    490.40 o
   3  16   4       51.71       19.44    110.86 o
   4  16   4    23851.16    25066.43   1208.45 o
   5  16   4       77.85       89.00    127.63 o
   6  16   4    12924.20    13498.20    787.58 o
   7  16   4       56.43       89.71    196.07 o
   8  16   4     9071.91     9268.37    398.36 o
   9  16   4      150.30      242.23    131.61 o
   1  17   4    27325.71    27367.08    585.83 o
   2  17   4        2.70       75.65    116.72 o
   3  17   4    25504.24    25976.94    619.04 o
   4  17   4       19.49      349.27    135.77 o
   5  17   4    32661.85    35784.01   1636.99 o
   6  17   4        0.86       97.78    138.44 o
   7  17   4    25102.02    26174.31    862.91 o
   8  17   4        0.66       84.58    164.12 o
   0  18   4     1147.41     1015.24    346.53 o
   1  18   4       48.68      -72.85    121.98 o
   2  18   4      798.52      597.32    133.02 o
   3  18   4        0.10      -46.77    125.65 o
   4  18   4     2458.87     2308.17    278.04 o
   5  18   4       62.60      145.11    163.85 o
   6  18   4     3216.22     3707.74    362.10 o
   7  18   4        1.58     -205.47    205.47 o
   1  19   4        1.35       34.91    139.39 o
   2  19   4       15.96     -134.44    134.44 o
   3  19   4       65.13      186.47    160.60 o
   4  19   4        0.08     -151.22    151.22 o
   5  19   4       13.35        1.40    160.80 o
   6  19   4       58.60      131.41    170.23 o
   0  20   4     9453.14     9516.34    493.50 o
   1  20   4      223.40       93.69    149.33 o
   2  20   4     4264.48     3943.91    222.35 o
   3  20   4      168.27      327.67    170.30 o
   4  20   4     6719.28     6693.28    320.43 o
   1   1   5    25378.68    26403.21    259.60 o
   2   1   5    13005.85    14293.17    152.14 o
   3   1   5    69337.52    68389.06    765.11 o
   4   1   5      263.59      114.08     16.35 o
   5   1   5    33799.67    34449.91    462.83 o
   6   1   5    16256.78    16748.56    211.09 o
   7   1   5    46899.58    47441.55    566.10 o
   8   1   5       17.59       22.29     22.33 o
   9   1   5    29237.05    29462.18    398.99 o
  10   1   5      322.68      312.37     39.12 o
  11   1   5    14883.91    14804.28    216.37 o
  12   1   5       73.09       68.15     30.42 o
  13   1   5     7503.43     7417.82    131.04 o
  14   1   5      568.14      552.70     73.87 o
  15   1   5     2290.73     2266.36    127.42 o
   0   2   5     5300.29     5466.63     91.42 o
   1   2   5    12293.69    12496.91    124.10 o
   2   2   5    12212.52    11940.80    139.51 o
   3   2   5     2233.01     2546.57     52.88 o
   4   2   5      409.69      405.09     19.46 o
   5   2   5     9682.59     9298.68    140.14 o
   6   2   5       51.77       71.98     21.16 o
   7   2   5     4638.77     4576.60     76.73 o
   8   2   5       63.36      109.39     32.59 o
   9   2   5        9.27      -24.83     33.73 o
  10   2   5      873.56      931.07     53.92 o
  11   2   5      497.56      493.24     41.50 o
  12   2   5      140.71      136.09     37.95 o
  13   2   5      500.81      467.56     42.68 o
  14   2   5      128.83       75.86     57.71 o
  15   2   5       82.71      137.03    102.01 o
   1   3   5    66972.39    69830.66    676.61 o
   2   3   5     5846.94     5526.45     74.95 o
   3   3   5    53116.81    52744.87    590.45 o
   4   3   5     3468.84     3649.31     60.76 o
   5   3   5    55920.82    56738.99    789.98 o
   6   3   5     8119.28     8302.39    128.67 o
   7   3   5    18878.75    19652.62    253.95 o
   8   3   5     1414.18     1433.36     44.73 o
   9   3   5    19544.46    19793.86    258.13 o
  10   3   5       23.69      -21.41     37.38 o
  11   3   5     9330.09     9362.62    151.62 o
  12   3   5       43.70      -16.29     47.80 o
  13   3   5     7251.21     7195.08    155.40 o
  14   3   5      122.36      120.28     65.72 o
  15   3   5     4101.29     4260.19    169.69 o
   0   4   5    59643.28    61030.84    912.76 o
   1   4   5    10571.95    10586.68    125.78 o
   2   4   5     5165.43     5634.87     74.62 o
   3   4   5      423.92      410.66     17.38 o
   4   4   5     5849.41     5975.22     87.97 o
   5   4   5      745.97      813.89     31.33 o
   6   4   5     2045.96     2019.32     53.02 o
   7   4   5      353.87      273.66     29.35 o
   8   4   5      307.09      234.91     31.70 o
   9   4   5      951.96      990.91     45.41 o
  10   4   5     1406.04     1390.39     67.15 o
  11   4   5      257.82      192.10     47.07 o
  12   4   5       33.64       38.42     56.25 o
  13   4   5      944.34      967.90     79.72 o
  14   4   5      955.25     1055.78     90.06 o
   1   5   5    82366.55    83483.80    840.35 o
   2   5   5      704.27      808.48     35.57 o
   3   5   5    69064.64    69353.80    799.77 o
   4   5   5    22014.97    21648.24    274.22 o
   5   5   5    11758.09    11934.98    197.00 o
   6   5   5     3466.12     3401.02     76.05 o
   7   5   5    26570.87    26167.05    359.41 o
   8   5   5     4456.25     4455.35     88.47 o
   9   5   5     7645.50     7462.20    129.39 o
  10   5   5      632.54      567.66     45.66 o
  11   5   5     5346.99     5212.59    137.83 o
  12   5   5      292.38      233.14     67.55 o
  13   5   5     5970.04     5945.39    162.81 o
  14   5   5        8.54      -72.52     72.52 o
   0   6   5     1218.59     1363.89     68.00 o
   1   6   5      588.93      653.37     18.00 o
   2   6   5     7989.38     7978.43     96.72 o
   3   6   5    12898.15    13087.35    154.65 o
   4   6   5     5370.22     5806.51     88.75 o
   5   6   5     5964.47     5940.09     98.38 o
   6   6   5     7031.02     6612.67    101.52 o
   7   6   5     2717.17     2745.81     58.01 o
   8   6   5     4382.02     4395.93     85.31 o
   9   6   5     2480.26     2458.14     62.55 o
  10   6   5     2207.78     2101.92     80.00 o
  11   6   5      334.01      287.32     46.56 o
  12   6   5     2695.99     2680.81     96.69 o
  13   6   5      117.65       52.48     60.80 o
  14   6   5      367.84      338.04     82.30 o
   1   7   5    50759.56    51424.63    539.70 o
   2   7   5     1427.71     1498.03     31.91 o
   3   7   5    34683.11    34170.12    418.78 o
   4   7   5     4247.46     4135.58     83.62 o
   5   7   5    25936.61    25627.17    355.90 o
   6   7   5     3877.02     3768.85     78.56 o
   7   7   5    11868.70    12018.73    172.34 o
   8   7   5     1217.85     1233.70     43.40 o
   9   7   5    11051.05    11156.91    168.16 o
  10   7   5      277.92      230.78     60.95 o
  11   7   5     4204.42     4321.19    173.91 o
  12   7   5       15.68      -53.93     58.07 o
  13   7   5     4579.11     4494.25    137.22 o
  14   7   5       61.85       -8.02     98.59 o
   0   8   5     2136.50     2537.04    106.50 o
   1   8   5       53.74       43.03     17.46 o
   2   8   5     3004.06     2855.10     39.01 o
   3   8   5     3086.20     3275.38     75.24 o
   4   8   5    14061.43    13523.29    200.05 o
   5   8   5      652.52      574.15     35.57 o
   6   8   5    10250.83     9893.42    155.46 o
   7   8   5      568.53      601.03     37.82 o
   8   8   5     8513.86     8147.97    129.24 o
   9   8   5      216.64      213.20     31.17 o
  10   8   5     8386.90     8352.92    254.07 o
  11   8   5      107.42       94.11     74.25 o
  12   8   5     2460.95     2407.70    105.07 o
  13   8   5        4.49      -72.13     72.13 o
  14   8   5     1262.23     1304.45    119.00 o
   1   9   5    12029.32    12422.25    162.93 o
   2   9   5     1714.71     1478.20     40.73 o
   3   9   5    23414.80    23443.28    278.50 o
   4   9   5      721.67      665.28     35.68 o
   5   9   5    17041.25    17101.72    235.90 o
   6   9   5      977.23      866.77     45.63 o
   7   9   5    13245.60    13585.36    232.66 o
   8   9   5      853.92      786.30     42.52 o
   9   9   5     9064.43     9153.31    173.24 o
  10   9   5        9.71       33.01     37.52 o
  11   9   5     5782.16     5787.17    189.16 o
  12   9   5      172.29      166.29     78.42 o
  13   9   5     2830.14     2816.65    117.99 o
   0  10   5    15687.99    16036.58    302.48 o
   1  10   5       45.27       47.52     26.05 o
   2  10   5     7401.96     7586.63    142.11 o
   3  10   5     2670.25     2834.32     55.86 o
   4  10   5     9777.05     9735.65    143.72 o
   5  10   5     4384.56     4367.00     90.62 o
   6  10   5    10868.09    10724.72    198.82 o
   7  10   5     1226.35     1260.10     54.34 o
   8  10   5     6505.38     6747.83    136.47 o
   9  10   5      272.65      237.61     47.23 o
  10  10   5     6017.29     5773.64    135.71 o
  11  10   5       46.97        7.49     48.25 o
  12  10   5     1908.56     1804.62    107.17 o
  13  10   5      164.17      130.71     92.70 o
   1  11   5     6832.56     7036.01    119.46 o
   2  11   5       36.89       83.61     23.22 o
   3  11   5    12623.66    12759.27    171.36 o
   4  11   5     4812.33     4805.52     88.76 o
   5  11   5     9764.48     9651.18    162.67 o
   6  11   5       42.50        2.80     35.66 o
   7  11   5    13642.47    13573.21    270.94 o
   8  11   5     1511.40     1386.87     79.05 o
   9  11   5    10476.45    10751.88    246.55 o
  10  11   5       50.46       41.80     69.73 o
  11  11   5     5161.23     5272.27    202.64 o
  12  11   5      105.16       29.60     97.07 o
   0  12   5    22609.30    22854.78    399.82 o
   1  12   5      156.60      161.27     30.72 o
   2  12   5    20940.12    21332.41    289.46 o
   3  12   5     1147.50     1206.63     46.50 o
   4  12   5    13010.29    12857.18    186.46 o
   5  12   5      883.34      855.38     64.55 o
   6  12   5     8853.15     8770.90    186.44 o
   7  12   5       76.02       87.12     32.62 o
   8  12   5     4941.75     4669.36    144.25 o
   9  12   5      226.83      232.68     71.75 o
  10  12   5     2730.86     2536.85    124.49 o
  11  12   5      203.18       37.19     77.63 o
  12  12   5     2693.22     2676.75    132.44 o
   1  13   5     4026.28     4131.73     86.21 o
   2  13   5       68.42       36.27     54.21 o
   3  13   5     4420.12     4290.39    124.92 o
   4  13   5       50.66       65.09     42.44 o
   5  13   5     5549.06     5313.48    154.36 o
   6  13   5       13.10      -48.37     48.37 o
   7  13   5     2851.39     2608.73     85.31 o
   8  13   5       16.87       70.95     57.03 o
   9  13   5     3731.58     3581.94    105.87 o
  10  13   5       21.91      -18.41     58.43 o
  11  13   5     1457.60     1309.46     72.71 o
   0  14   5    25126.41    27402.50    746.80 o
   1  14   5     1167.47     1107.90     76.80 o
   2  14   5    11515.65    11723.84    200.32 o
   3  14   5      327.80      342.88     61.40 o
   4  14   5    10295.55    10337.86    243.72 o
   5  14   5     1132.33      992.68     74.53 o
   6  14   5     5943.72     5945.99    232.78 o
   7  14   5      814.81      707.87    107.59 o
   8  14   5     2690.69     2591.70    104.44 o
   9  14   5        3.13      -59.43     59.43 o
  10  14   5     2787.39     2491.49    137.22 o
  11  14   5       14.65      -48.58     62.79 o
   1  15   5     7011.73     7525.56    220.78 o
   2  15   5     1266.54     1233.07    100.00 o
   3  15   5     5519.30     5753.75    203.70 o
   4  15   5       94.04      162.91     92.83 o
   5  15   5     2008.87     2048.38    126.92 o
   6  15   5     3515.91     3684.57    364.73 o
   7  15   5     2025.58     2003.91    129.25 o
   8  15   5        3.40      -34.26     69.35 o
   9  15   5      458.78      416.36    127.27 o
  10  15   5      528.44      402.43    120.28 o
   0  16   5    12625.15    13388.13    425.83 o
   1  16   5      489.36      399.84     78.81 o
   2  16   5    12784.59    12980.06    322.99 o
   3  16   5       40.60      -38.01    104.15 o
   4  16   5     9069.05     9486.85    336.46 o
   5  16   5      502.44      681.11    130.74 o
   6  16   5     7718.30     8251.05    378.35 o
   7  16   5      661.63      689.36    139.69 o
   8  16   5     5513.66     5208.50    228.43 o
   9  16   5       40.78      100.81    127.89 o
   1  17   5     3324.89     3093.72    152.97 o
   2  17   5       16.83      144.92    113.78 o
   3  17   5     1200.50     1347.66    140.79 o
   4  17   5      345.80      303.43    137.18 o
   5  17   5      544.86      281.84    167.63 o
   6  17   5       23.19      103.65    139.05 o
   7  17   5      113.93       65.68    146.58 o
   8  17   5       30.68      143.71    159.84 o
   0  18   5     5330.39     5679.78    371.07 o
   1  18   5       13.34     -118.55    118.55 o
   2  18   5     4321.03     3805.15    186.70 o
   3  18   5      167.94      115.75    139.05 o
   4  18   5     7688.11     8039.82    583.81 o
   5  18   5       10.81       11.41    150.63 o
   6  18   5     6250.31     6490.18    493.23 o
   7  18   5       16.03      -61.16    152.18 o
   1  19   5      210.51       18.56    134.09 o
   2  19   5       40.62       21.32    137.69 o
   3  19   5      454.49      251.20    167.44 o
   4  19   5      727.82      618.84    173.57 o
   5  19   5      321.30      440.76    179.06 o
   0  20   5     4869.80     5182.23    353.65 o
   1  20   5        3.87     -119.15    142.83 o
   2  20   5     5029.40     4840.50    351.60 o
   3  20   5       26.24      109.66    164.56 o
   0   0   6     8449.58     8858.21    169.47 o
   1   0   6       12.05      -10.73     10.73 o
   2   0   6    10450.75    10414.35    148.36 o
   3   0   6     3846.56     3720.45     70.76 o
   4   0   6      691.30      837.68     58.15 o
   5   0   6     5797.24     5396.40    103.46 o
   6   0   6        2.32      -28.32     28.32 o
   7   0   6      501.25      489.25     44.06 o
   8   0   6     1090.00     1210.46     63.80 o
   9   0   6       11.26      -52.56     52.56 o
  10   0   6     1298.47     1316.14    101.96 o
  11   0   6      154.04      165.47     64.79 o
  12   0   6      762.45      724.57     82.53 o
  13   0   6      141.83       17.79     87.47 o
  14   0   6      336.73      228.49    162.59 o
  15   0   6        1.30      -83.12    164.63 o
   1   1   6    37027.52    37765.20    357.31 o
   2   1   6     4215.40     4422.74     54.53 o
   3   1   6    44408.16    46172.85    465.50 o
   4   1   6       54.39       38.70     17.44 o
   5   1   6    58706.48    59745.77    676.97 o
   6   1   6     4691.40     4840.35     72.74 o
   7   1   6    22396.27    22616.07    268.50 o
   8   1   6      297.43      266.52     25.15 o
   9   1   6    25971.82    26794.54    324.29 o
  10   1   6       19.37      -29.12     46.66 o
  11   1   6    10531.73    10642.24    199.54 o
  12   1   6      135.04       16.36     56.62 o
  13   1   6     4787.06     4560.68    121.85 o
  14   1   6      252.89      112.33     96.96 o
   0   2   6   225794.25   218419.88   3158.96 o
   1   2   6    11102.83    11860.75    126.87 o
   2   2   6   229524.94   219097.81   2251.35 o
   3   2   6     4282.15     3987.32     53.06 o
   4   2   6   154489.28   153186.02   1782.31 o
   5   2   6     6298.62     6100.06     89.83 o
   6   2   6   152177.25   151912.31   1872.57 o
   7   2   6      415.79      402.98     28.00 o
   8   2   6    89534.13    90542.26   1049.00 o
   9   2   6     1137.81     1158.81     68.58 o
  10   2   6    61891.08    62280.35    779.59 o
  11   2   6     1730.89     1798.83     54.67 o
  12   2   6    30008.07    29967.47    441.02 o
  13   2   6     1326.16     1328.90    167.64 o
  14   2   6    18214.39    18377.18    383.77 o
   1   3   6   115030.60   114779.88   1186.95 o
   2   3   6        0.14       -8.86      8.86 o
   3   3   6    86196.42    89019.12    989.58 o
   4   3   6    11334.83    11796.51    143.15 o
   5   3   6    59785.79    59943.92    710.17 o
   6   3   6     1423.66     1396.70     59.70 o
   7   3   6    22452.55    22871.95    287.91 o
   8   3   6      433.82      469.18     37.29 o
   9   3   6    21744.52    22653.57    292.33 o
  10   3   6      137.27       60.12     34.18 o
  11   3   6    11973.11    11536.36    191.71 o
  12   3   6      162.98       94.21     40.51 o
  13   3   6     7635.64     7571.42    156.95 o
  14   3   6      146.79      160.00     53.62 o
   0   4   6     9720.37    10013.19    143.18 o
   1   4   6     3994.08     4114.13     57.49 o
   2   4   6      196.91      199.65     14.62 o
   3   4   6     4901.86     4591.45     67.01 o
   4   4   6      901.24      868.32     26.52 o
   5   4   6      926.64     1073.73     33.19 o
   6   4   6     1106.15     1146.25     45.47 o
   7   4   6       26.59       -5.61     33.29 o
   8   4   6      727.48      830.15     59.02 o
   9   4   6       83.41       26.15     34.05 o
  10   4   6      301.48      315.74     39.67 o
  11   4   6      564.01      537.06     64.94 o
  12   4   6      442.71      382.40     66.69 o
  13   4   6       76.18      -42.10     65.76 o
  14   4   6       33.86       39.74     66.03 o
   1   5   6    26892.52    28230.84    341.96 o
   2   5   6       79.83       25.36     10.67 o
   3   5   6    19170.19    18781.15    216.78 o
   4   5   6      651.91      707.47     21.02 o
   5   5   6    11657.40    11878.86    170.68 o
   6   5   6        9.15      -11.40     40.75 o
   7   5   6     8229.05     8027.06    134.63 o
   8   5   6      331.03      240.89     38.23 o
   9   5   6     6172.68     6067.74    120.03 o
  10   5   6        0.01      -59.76     59.76 o
  11   5   6     3209.01     3177.53    111.29 o
  12   5   6       13.63      -41.25     82.93 o
  13   5   6     1270.88     1225.41     95.09 o
  14   5   6       73.57       27.79     77.24 o
   0   6   6   146008.00   143854.45   1998.85 o
   1   6   6       26.26       29.73     12.47 o
   2   6   6   213638.22   208097.78   2355.50 o
   3   6   6     4587.73     4704.09     65.97 o
   4   6   6   119687.28   119369.19   1369.26 o
   5   6   6     1209.98     1160.17     34.33 o
   6   6   6   105015.05   104009.28   1397.90 o
   7   6   6     1726.97     1846.11     59.14 o
   8   6   6    55589.79    54523.81    958.36 o
   9   6   6       13.33      -13.36     47.95 o
  10   6   6    34551.20    35018.83    617.05 o
  11   6   6      781.48      743.68     85.30 o
  12   6   6    29268.49    29130.13    498.35 o
  13   6   6        9.41       65.08     56.84 o
  14   6   6    13876.01    14269.29    289.67 o
   1   7   6    65356.21    66091.84    691.58 o
   2   7   6      243.94      385.34     31.70 o
   3   7   6    76266.98    76798.43    839.06 o
   4   7   6     3895.17     3773.45     59.93 o
   5   7   6    50557.77    48767.25    620.88 o
   6   7   6      835.56      788.83     36.58 o
   7   7   6    60488.58    57981.60    843.49 o
   8   7   6     1043.08     1080.96     62.73 o
   9   7   6    36803.61    36887.37    558.97 o
  10   7   6       87.65       76.85     57.13 o
  11   7   6    21196.00    21292.87    435.88 o
  12   7   6        5.37       30.59     61.85 o
  13   7   6     9481.43     9599.22    212.90 o
  14   7   6        1.76       38.59    105.77 o
   0   8   6      181.57      229.65     41.14 o
   1   8   6     6157.25     6566.79     89.00 o
   2   8   6      421.35      389.37     16.72 o
   3   8   6     3405.64     3389.86     54.49 o
   4   8   6      347.84      296.72     23.93 o
   5   8   6      115.85      126.09     28.51 o
   6   8   6     2279.11     2190.25     73.03 o
   7   8   6      132.21       34.92     25.86 o
   8   8   6      428.69      449.36     44.66 o
   9   8   6      625.85      440.48     69.16 o
  10   8   6      546.06      459.58     72.65 o
  11   8   6     1131.43      803.27     84.87 o
  12   8   6      447.59      435.71     74.53 o
  13   8   6      209.77      202.08     92.85 o
   1   9   6     2705.31     2798.14     56.37 o
   2   9   6     1059.03     1153.52     32.44 o
   3   9   6     6607.69     6467.35     95.44 o
   4   9   6       81.52       63.97     24.34 o
   5   9   6      314.11      362.07     46.04 o
   6   9   6     3573.69     3509.54     85.29 o
   7   9   6     4101.86     4227.57    100.55 o
   8   9   6      329.49      215.31     39.65 o
   9   9   6      876.73      804.51     42.84 o
  10   9   6        0.33      -76.77     76.77 o
  11   9   6     1394.00     1392.72    114.20 o
  12   9   6       18.55      -38.17     75.03 o
  13   9   6      516.26      285.84     87.40 o
   0  10   6    50775.66    52656.82    882.85 o
   1  10   6      156.96      153.34     32.51 o
   2  10   6   113344.39   111582.75   1415.54 o
   3  10   6      403.07      418.43     25.49 o
   4  10   6    56970.53    56707.50    727.42 o
   5  10   6     2707.83     2702.34     92.91 o
   6  10   6    67833.20    67938.95    979.57 o
   7  10   6      256.41      307.63     57.11 o
   8  10   6    48808.16    48199.65    766.93 o
   9  10   6      104.07      116.68     41.89 o
  10  10   6    21356.92    21640.94    373.29 o
  11  10   6        0.04       25.46     90.30 o
  12  10   6    19773.34    20420.97    456.98 o
  13  10   6      273.75      311.32     91.89 o
   1  11   6    74308.27    74698.00   1011.80 o
   2  11   6       16.93       88.65     29.09 o
   3  11   6    88764.77    88095.74   1063.62 o
   4  11   6       44.01       78.71     28.82 o
   5  11   6    40999.68    40889.83    559.56 o
   6  11   6      159.98      176.05     60.01 o
   7  11   6    44779.87    45103.59    934.99 o
   8  11   6      103.32      220.93     61.97 o
   9  11   6    21061.80    21414.16    433.44 o
  10  11   6      177.13      148.74     57.14 o
  11  11   6    16226.65    16515.83    386.67 o
  12  11   6       12.17       52.44     97.23 o
   0  12   6     5274.94     5435.51    144.21 o
   1  12   6     2561.03     2465.41     68.16 o
   2  12   6     7351.87     7421.09    120.97 o
   3  12   6       49.18       23.98     32.27 o
   4  12   6      981.96     1056.36     49.80 o
   5  12   6     1905.12     1868.14     74.43 o
   6  12   6     1107.25     1025.71     54.27 o
   7  12   6      461.82      349.61     65.81 o
   8  12   6      248.06      195.62     70.40 o
   9  12   6      148.77       33.58     70.05 o
  10  12   6      104.12       91.98     68.60 o
  11  12   6       68.26       15.16     45.55 o
  12  12   6      229.47      111.64    126.16 o
   1  13   6      339.82      474.77     41.54 o
   2  13   6       38.23       58.06     31.28 o
   3  13   6     2313.82     2161.34     67.90 o
   4  13   6      920.47      943.32     45.15 o
   5  13   6      240.08      262.80     50.60 o
   6  13   6       86.59       54.43     45.04 o
   7  13   6     1061.08      891.79     55.46 o
   8  13   6       98.48       54.28     51.56 o
   9  13   6       15.61      -71.88     71.88 o
  10  13   6      198.01      122.91     97.45 o
  11  13   6      128.07      114.81    126.18 o
   0  14   6    31637.18    32695.62    878.87 o
   1  14   6      265.49      184.30     69.03 o
   2  14   6    44889.30    44762.82    797.24 o
   3  14   6      238.51      311.99     60.25 o
   4  14   6    21512.64    20928.80    433.62 o
   5  14   6        0.22       84.96     59.84 o
   6  14   6    23361.15    23640.13    486.61 o
   7  14   6        0.81       93.91     56.69 o
   8  14   6    16786.91    16655.91    377.15 o
   9  14   6       21.65      -29.47     54.34 o
  10  14   6     9290.96     9156.31    358.53 o
   1  15   6    46109.76    47037.34    874.68 o
   2  15   6        9.92      -79.07     79.07 o
   3  15   6    47613.08    48122.73    960.10 o
   4  15   6      873.20      848.66    110.89 o
   5  15   6    35643.40    35447.14   1384.49 o
   6  15   6      106.41      120.60     67.38 o
   7  15   6    26610.57    26595.80    610.10 o
   8  15   6        1.32      -56.28     67.91 o
   9  15   6    17527.54    16985.19    436.44 o
  10  15   6        0.27      -32.06     70.30 o
   0  16   6     2172.47     1982.12    144.95 o
   1  16   6      144.27       85.98     75.29 o
   2  16   6      987.62      973.57    100.65 o
   3  16   6     1063.93     1052.03    115.03 o
   4  16   6     1880.31     1958.17    200.96 o
   5  16   6      639.08      425.65    131.52 o
   6  16   6     3673.86     3776.85    220.88 o
   7  16   6      242.48      233.35    127.48 o
   8  16   6     2131.64     2074.74    214.35 o
   9  16   6       54.94      -78.86    122.45 o
   1  17   6       33.83        0.19     80.42 o
   2  17   6        0.01      -71.02    111.64 o
   3  17   6       71.83      -23.82    125.21 o
   4  17   6       23.76       81.35    134.48 o
   5  17   6        7.52       12.40    135.40 o
   6  17   6       56.41      186.34    140.65 o
   7  17   6       35.19      157.23    129.25 o
   8  17   6        1.33     -130.57    130.57 o
   0  18   6    12098.22    12793.25    532.59 o
   1  18   6      130.46      113.51    101.33 o
   2  18   6    11701.60    11700.26    349.73 o
   3  18   6      371.94      532.37    147.00 o
   4  18   6     9689.63    10215.45    499.37 o
   5  18   6        0.02      -43.13    150.29 o
   6  18   6     8896.99     9591.96    530.68 o
   1  19   6    24887.25    26572.70    648.07 o
   2  19   6      247.40      424.02    161.66 o
   3  19   6    20390.33    21888.34    638.82 o
   4  19   6      115.59      342.43    165.69 o
   5  19   6    21107.32    23813.35   1007.06 o
   0  20   6     6482.08     7086.04    422.70 o
   1  20   6       53.09       36.93    151.51 o
   2  20   6     3513.05     3663.61    357.55 o
   1   1   7    52302.71    52024.71    495.52 o
   2   1   7    13563.71    13536.68    148.33 o
   3   1   7    39303.38    40048.60    392.61 o
   4   1   7      381.96      360.02     20.57 o
   5   1   7    26563.44    26998.46    315.54 o
   6   1   7    13193.44    13516.18    168.87 o
   7   1   7    33246.83    33234.77    371.52 o
   8   1   7        3.00      -17.66     26.15 o
   9   1   7    16252.93    16494.62    215.13 o
  10   1   7      360.77      266.61     68.97 o
  11   1   7    10424.98     9879.36    210.95 o
  12   1   7      225.67      107.23     63.67 o
  13   1   7     7075.02     7451.77    266.82 o
  14   1   7      312.58      273.63    119.30 o
   0   2   7     1653.86     1592.17     44.43 o
   1   2   7      954.07      889.61     20.30 o
   2   2   7     1097.69     1176.76     24.00 o
   3   2   7      195.14      180.72     14.25 o
   4   2   7     6405.38     6750.86    100.55 o
   5   2   7        0.51      -18.88     18.88 o
   6   2   7     1377.75     1418.69     36.95 o
   7   2   7      141.38      111.06     27.89 o
   8   2   7      626.54      593.67     38.92 o
   9   2   7      396.69      364.07     40.73 o
  10   2   7     1371.94     1266.01     42.54 o
  11   2   7      199.08      203.28     73.60 o
  12   2   7      246.40      224.51     85.09 o
  13   2   7      429.46      387.06     91.72 o
  14   2   7      208.14      138.61    119.07 o
   1   3   7    49596.37    50379.98    497.29 o
   2   3   7        5.40       -8.72     12.75 o
   3   3   7    69918.28    71230.40    739.82 o
   4   3   7    14102.59    14414.79    154.72 o
   5   3   7    24678.92    25235.11    310.57 o
   6   3   7      913.42     1046.55     35.53 o
   7   3   7    34747.13    35023.97    428.86 o
   8   3   7     5598.56     5932.14     98.07 o
   9   3   7     7282.90     7423.74    146.35 o
  10   3   7      198.92      147.13     42.60 o
  11   3   7    10640.67    10597.81    180.48 o
  12   3   7       20.75      -45.54     45.54 o
  13   3   7     5825.02     5997.66    189.39 o
  14   3   7        0.55      -97.67     97.67 o
   0   4   7       95.50      134.28     23.18 o
   1   4   7        9.21       10.71     13.54 o
   2   4   7     6568.94     6831.92     77.06 o
   3   4   7     5179.26     5608.95     78.92 o
   4   4   7      542.54      573.25     41.85 o
   5   4   7     2994.54     2704.37     62.05 o
   6   4   7      916.50      944.89     34.36 o
   7   4   7     1431.08     1443.13     54.95 o
   8   4   7     2092.92     2059.17     71.50 o
   9   4   7      407.92      398.64     41.31 o
  10   4   7      405.01      480.43     47.95 o
  11   4   7      508.03      473.44     57.03 o
  12   4   7      910.13      864.67     69.06 o
  13   4   7        4.73      -50.57     66.05 o
  14   4   7       39.90       16.58     37.99 o
   1   5   7    40092.50    40053.19    440.45 o
   2   5   7      617.35      648.24     24.83 o
   3   5   7    33659.26    34189.98    386.79 o
   4   5   7     7771.34     7939.78     96.48 o
   5   5   7    28562.16    28817.34    349.06 o
   6   5   7      665.84      622.11     32.81 o
   7   5   7    16776.37    16415.75    229.47 o
   8   5   7     1106.35     1064.57     53.74 o
   9   5   7    15207.05    15764.69    267.45 o
  10   5   7      323.46      256.61     82.85 o
  11   5   7     7509.14     7439.73    197.04 o
  12   5   7      394.76      518.13     96.00 o
  13   5   7     4376.93     4338.63    136.15 o
  14   5   7      267.54      308.28     70.81 o
   0   6   7    18390.36    18253.34    240.69 o
   1   6   7     1267.45     1265.01     43.14 o
   2   6   7     3772.96     3883.00     58.50 o
   3   6   7      232.63      212.15     25.68 o
   4   6   7     9747.19     9823.17    122.88 o
   5   6   7      315.13      267.08     23.21 o
   6   6   7     5183.37     5041.32     84.67 o
   7   6   7       87.79      138.80     39.01 o
   8   6   7     2395.66     2307.32    122.69 o
   9   6   7       14.78       -8.43     57.32 o
  10   6   7     2608.87     2780.61    126.94 o
  11   6   7      306.62      327.40     87.32 o
  12   6   7      546.49      589.67     96.37 o
  13   6   7       74.37       -3.05     94.69 o
  14   6   7     1373.62     1288.32     93.06 o
   1   7   7    19606.73    19477.93    212.50 o
   2   7   7     1762.27     1730.55     46.13 o
   3   7   7    34785.72    34928.77    403.61 o
   4   7   7     3915.36     4153.77     64.67 o
   5   7   7    10917.12    10884.27    147.02 o
   6   7   7     6435.26     6861.14    103.36 o
   7   7   7    27204.03    26775.58    400.79 o
   8   7   7     1047.76     1150.91     58.17 o
   9   7   7     6810.25     6570.52    203.43 o
  10   7   7     1141.74     1284.16     73.20 o
  11   7   7     8799.61     8717.48    202.84 o
  12   7   7       50.87       45.68     81.78 o
  13   7   7     4148.39     3833.50    152.52 o
   0   8   7     4214.43     4298.69     83.74 o
   1   8   7     3663.59     3670.52     56.32 o
   2   8   7    12832.93    13104.09    162.19 o
   3   8   7     2091.94     1997.39     43.43 o
   4   8   7     5381.08     5328.12     84.29 o
   5   8   7     4853.97     4857.89     81.15 o
   6   8   7     5661.94     5476.50     96.79 o
   7   8   7     2385.31     2383.52     58.05 o
   8   8   7     6253.08     6151.36    159.05 o
   9   8   7       21.76      -12.23     59.95 o
  10   8   7     1573.64     1499.62    108.87 o
  11   8   7        2.28      -67.05     67.05 o
  12   8   7     2158.67     2095.46     98.91 o
  13   8   7      742.53      930.61    145.81 o
   1   9   7    20154.88    20323.36    243.94 o
   2   9   7      564.44      521.41     28.74 o
   3   9   7    20376.68    20537.80    254.26 o
   4   9   7        6.37      -23.04     23.04 o
   5   9   7    15184.19    15409.74    227.45 o
   6   9   7     1260.48     1222.34     47.88 o
   7   9   7    13170.65    13164.15    255.52 o
   8   9   7       17.28      -29.93     32.70 o
   9   9   7     7274.25     7433.79    207.12 o
  10   9   7       65.25      -30.22     77.16 o
  11   9   7     4818.37     4678.06    161.28 o
  12   9   7       62.83      -85.80     85.80 o
  13   9   7     3593.40     3543.55    169.43 o
   0  10   7    16445.59    16177.09    326.76 o
   1  10   7       78.73       73.38     28.08 o
   2  10   7    10404.36    10959.86    160.44 o
   3  10   7     1599.97     1596.46     38.72 o
   4  10   7     8279.06     8366.82    127.56 o
   5  10   7     1018.25     1072.88     60.42 o
   6  10   7     7077.49     7021.89    149.65 o
   7  10   7      317.91      217.08     63.09 o
   8  10   7     6273.78     6033.89    127.81 o
   9  10   7      216.81      175.70     41.72 o
  10  10   7     3974.15     4011.16    148.36 o
  11  10   7        5.41        4.01     85.59 o
  12  10   7     2203.96     1934.33    131.74 o
   1  11   7    11365.14    11413.36    179.57 o
   2  11   7     1017.24     1140.47     44.32 o
   3  11   7     6744.61     6974.03    114.86 o
   4  11   7      118.95      165.16     28.55 o
   5  11   7     3470.53     3551.74     94.62 o
   6  11   7      449.01      412.14     61.11 o
   7  11   7     6629.95     6713.06    170.22 o
   8  11   7      825.93      812.84     70.05 o
   9  11   7     2034.76     2062.43     79.26 o
  10  11   7       10.28      -93.19     93.19 o
  11  11   7     1763.40     1602.41    124.35 o
  12  11   7      292.34      248.97    109.23 o
   0  12   7    12617.39    12268.80    262.49 o
   1  12   7      690.65      711.46     47.43 o
   2  12   7    12370.64    12732.10    186.71 o
   3  12   7     1752.95     1667.58     52.38 o
   4  12   7    13496.50    13827.54    208.50 o
   5  12   7     2329.16     2031.28     70.18 o
   6  12   7     5660.35     5693.08    213.49 o
   7  12   7      888.32      840.02     75.41 o
   8  12   7     3807.20     3684.62    126.67 o
   9  12   7      194.57      207.36     68.87 o
  10  12   7     3238.29     3104.54     95.02 o
  11  12   7       13.45     -117.45    117.45 o
   1  13   7     7248.11     7478.16    180.61 o
   2  13   7     1336.90     1338.16     65.39 o
   3  13   7    12878.17    12761.14    229.25 o
   4  13   7      116.72      147.87     50.69 o
   5  13   7     3150.47     2968.15     90.03 o
   6  13   7     3020.53     2964.25     99.19 o
   7  13   7     7012.81     7037.82    194.78 o
   8  13   7       61.91       80.17     69.26 o
   9  13   7     1811.29     1787.92     98.93 o
  10  13   7      253.30      331.14    107.12 o
  11  13   7     1883.12     1914.53    204.33 o
   0  14   7     8708.31     8938.24    311.33 o
   1  14   7       75.28       35.17     67.16 o
   2  14   7    15022.77    15198.41    306.68 o
   3  14   7     1666.28     1690.88    130.45 o
   4  14   7     9932.52    10107.05    337.27 o
   5  14   7      267.37      191.99     58.65 o
   6  14   7     8254.68     8205.50    192.15 o
   7  14   7       17.12      -54.93     58.48 o
   8  14   7     6635.58     6650.22    205.72 o
   9  14   7       54.31       99.81     54.15 o
  10  14   7     3088.83     2884.01    115.17 o
   1  15   7     2220.04     1941.92    102.88 o
   2  15   7      226.45      305.71     88.05 o
   3  15   7     2054.38     1959.98    133.16 o
   4  15   7       64.04      124.66     95.19 o
   5  15   7     2640.82     2487.72    153.09 o
   6  15   7       32.72      105.97     67.40 o
   7  15   7     1121.30     1083.71     87.32 o
   8  15   7       18.35       85.90     62.94 o
   9  15   7      906.47      735.20     78.40 o
   0  16   7     7710.39     8242.23    311.49 o
   1  16   7       51.40      148.81     79.52 o
   2  16   7     4506.82     4760.59    182.99 o
   3  16   7      415.63      538.65    107.58 o
   4  16   7     6611.27     6539.23    249.08 o
   5  16   7       27.23      -74.80    137.76 o
   6  16   7     4763.46     4756.18    352.28 o
   7  16   7       14.23      -32.77    107.36 o
   8  16   7     4879.89     4753.38    215.45 o
   1  17   7      820.47      733.66     94.49 o
   2  17   7       11.44       42.11     88.24 o
   3  17   7     2221.89     1963.54    177.61 o
   4  17   7     2095.02     2229.30    184.69 o
   5  17   7      151.89      125.53    181.38 o
   6  17   7        0.89      136.47    121.73 o
   7  17   7     1583.68     1577.51    163.25 o
   0  18   7     7694.45     7528.18    336.00 o
   1  18   7      233.23      130.02    102.59 o
   2  18   7     8852.89     9078.22    330.20 o
   3  18   7       47.35       46.13    165.49 o
   4  18   7     6605.98     7013.37    366.45 o
   5  18   7      357.80      538.89    156.10 o
   6  18   7     6405.26     6842.63    360.92 o
   1  19   7       98.93      120.67    162.38 o
   2  19   7        4.78       -2.15    121.08 o
   3  19   7      104.91       34.37    121.82 o
   4  19   7       75.81      402.27    158.81 o
   0   0   8   389373.06   367219.22   6572.02 o
   1   0   8     8070.04     7934.20    140.50 o
   2   0   8   321115.06   305539.63   4309.14 o
   3   0   8        0.00        6.96     19.51 o
   4   0   8   240855.05   235609.11   4266.08 o
   5   0   8     2843.53     3006.91     83.13 o
   6   0   8    84758.36    85710.50   1430.87 o
   7   0   8     1070.48      883.00     45.06 o
   8   0   8    50853.21    51605.85    802.68 o
   9   0   8      235.82      252.30     53.96 o
  10   0   8    26429.13    28114.70    644.74 o
  11   0   8       29.88     -138.51    138.51 o
  12   0   8    18900.15    19781.56    658.98 o
  13   0   8     1106.16      899.00    188.62 o
  14   0   8    12686.36    13565.40   1107.06 o
   1   1   8   100416.05   101559.71    964.67 o
   2   1   8      133.86       75.07     21.68 o
   3   1   8    38421.30    37863.69    371.86 o
   4   1   8     1074.52      925.53     36.32 o
   5   1   8    58855.94    58963.60    669.88 o
   6   1   8      205.49      161.37     22.80 o
   7   1   8    18394.83    18713.69    218.71 o
   8   1   8      631.53      619.71     33.23 o
   9   1   8    16172.21    16699.13    203.40 o
  10   1   8      364.69      329.58     49.44 o
  11   1   8     6560.49     6540.56    257.35 o
  12   1   8        0.04     -113.96    113.96 o
  13   1   8     3986.26     3710.59    176.81 o
  14   1   8        1.45     -126.25    126.25 o
   0   2   8     6500.35     6380.14    104.08 o
   1   2   8      592.47      539.73     15.63 o
   2   2   8     3556.87     3569.45     50.37 o
   3   2   8      151.81      118.31     14.67 o
   4   2   8     3587.82     3747.84     57.24 o
   5   2   8       33.57      -25.94     25.94 o
   6   2   8       24.60       74.05     41.69 o
   7   2   8        8.01      -24.80     24.80 o
   8   2   8      143.84      126.39     27.52 o
   9   2   8       24.70        8.03     34.79 o
  10   2   8     1260.90     1252.31     75.74 o
  11   2   8        3.65      -75.90     75.90 o
  12   2   8      786.76      895.26    109.73 o
  13   2   8       18.26      -85.14    117.85 o
  14   2   8       90.33      -53.83    132.22 o
   1   3   8    27577.34    28377.96    283.12 o
   2   3   8     1915.85     2032.16     30.86 o
   3   3   8    14436.83    15063.29    165.73 o
   4   3   8        0.04       -7.13     15.39 o
   5   3   8    21997.77    22617.30    268.02 o
   6   3   8      676.60      636.62     29.52 o
   7   3   8     7910.26     8029.74    113.85 o
   8   3   8      208.45      201.33     36.99 o
   9   3   8     8545.25     8725.70    165.62 o
  10   3   8        0.80       29.08     50.71 o
  11   3   8     5687.48     5707.30    142.57 o
  12   3   8      268.24      100.69     85.62 o
  13   3   8     3787.35     3819.62    155.01 o
  14   3   8       72.76       66.05    134.46 o
   0   4   8    62887.38    62938.64    913.92 o
   1   4   8     2259.94     2149.69     47.87 o
   2   4   8    86762.17    87513.93    848.02 o
   3   4   8     4189.83     4213.54     53.67 o
   4   4   8   105708.09   104155.07   1076.87 o
   5   4   8       95.05       58.02     18.13 o
   6   4   8    91999.34    91378.41   1081.38 o
   7   4   8        0.03       -3.42     29.55 o
   8   4   8   110643.02   111752.83   1325.22 o
   9   4   8      179.27      332.91     46.64 o
  10   4   8    54649.80    56352.79    889.74 o
  11   4   8     1142.56     1237.17     74.30 o
  12   4   8    37166.34    37088.54    584.19 o
  13   4   8        1.20      -19.39     92.03 o
  14   4   8    15090.56    15938.16    408.87 o
   1   5   8    32109.90    33063.72    338.95 o
   2   5   8      104.62      145.03     18.99 o
   3   5   8    32478.57    31742.05    345.14 o
   4   5   8      795.65      710.01     21.50 o
   5   5   8    52350.90    53638.37    609.50 o
   6   5   8       94.79       87.15     29.19 o
   7   5   8    48180.59    48367.52    587.29 o
   8   5   8       66.44       79.42     33.17 o
   9   5   8    36543.25    36719.63    735.48 o
  10   5   8       28.79      -50.77     85.42 o
  11   5   8    22350.51    23205.15    579.17 o
  12   5   8       57.44       29.39     86.53 o
  13   5   8    12978.71    13203.08    269.95 o
   0   6   8      984.28      931.89     30.10 o
   1   6   8        9.97      -11.86     13.74 o
   2   6   8      116.89      199.03     27.86 o
   3   6   8     1567.06     1632.61     40.61 o
   4   6   8      587.32      688.46     28.09 o
   5   6   8       48.71       75.58     23.12 o
   6   6   8      471.02      498.61     27.56 o
   7   6   8       96.67       89.23     41.15 o
   8   6   8       36.76       92.47     76.58 o
   9   6   8        1.34      -65.92     73.59 o
  10   6   8      216.05      489.32     95.03 o
  11   6   8      411.38      377.52    101.27 o
  12   6   8       14.07      -90.12     90.91 o
  13   6   8       18.37      -96.07     98.93 o
   1   7   8     7904.26     8117.31     95.40 o
   2   7   8     1194.54      943.15     32.55 o
   3   7   8     8943.27     9370.74    128.33 o
   4   7   8      138.32      203.58     25.37 o
   5   7   8     5782.48     5749.84    119.11 o
   6   7   8        5.12       18.14     40.72 o
   7   7   8     9724.71     9878.26    201.33 o
   8   7   8      100.99       -2.16     41.98 o
   9   7   8     2451.73     2444.45     91.83 o
  10   7   8        0.60      -43.54     65.83 o
  11   7   8     1861.18     1837.73     87.43 o
  12   7   8      202.07      185.71     79.75 o
  13   7   8     1502.38     1571.71    121.52 o
   0   8   8   107899.65   106644.85   1535.34 o
   1   8   8      286.97      386.01     21.62 o
   2   8   8   155875.08   153514.31   1742.01 o
   3   8   8       11.50       32.04     23.80 o
   4   8   8    88348.27    88372.45   1051.86 o
   5   8   8       31.54       14.52     33.53 o
   6   8   8    49098.65    48149.17    657.46 o
   7   8   8       11.33       33.52     32.90 o
   8   8   8    49736.81    48883.79    841.91 o
   9   8   8       16.91       26.17     66.48 o
  10   8   8    14838.81    15197.49    306.67 o
  11   8   8        0.30      -34.05     69.74 o
  12   8   8    17577.07    17742.53    366.18 o
  13   8   8       19.73       92.87    105.59 o
   1   9   8   133722.78   131474.97   1489.43 o
   2   9   8      146.25      166.58     21.57 o
   3   9   8   103283.85   103049.02   1232.25 o
   4   9   8     1800.33     1812.59     46.99 o
   5   9   8    51557.79    52429.52    685.69 o
   6   9   8       23.51       46.35     41.75 o
   7   9   8    29298.24    28661.70    472.67 o
   8   9   8      452.70      399.90     71.95 o
   9   9   8    10950.75    10810.72    257.38 o
  10   9   8      125.33       38.40     78.60 o
  11   9   8     8837.83     9361.60    346.06 o
  12   9   8      107.33      135.68     91.52 o
   0  10   8     3537.93     3719.27     81.56 o
   1  10   8     3240.16     3259.02     66.63 o
   2  10   8     2160.13     2238.06     63.10 o
   3  10   8      388.98      320.92     26.32 o
   4  10   8     2170.37     2104.20     53.81 o
   5  10   8      236.74      240.41     35.21 o
   6  10   8      843.33      855.09     66.68 o
   7  10   8      102.75       82.90     74.50 o
   8  10   8      936.19      878.17     47.36 o
   9  10   8      336.69      232.77     78.63 o
  10  10   8      173.79       -0.15     87.69 o
  11  10   8      126.21       75.46     88.37 o
  12  10   8       26.34      -95.63     95.63 o
   1  11   8     1524.97     1462.75     49.68 o
   2  11   8       46.98       20.13     33.78 o
   3  11   8     2522.65     2609.06     77.69 o
   4  11   8      787.43      659.57     29.26 o
   5  11   8      381.87      265.74     49.69 o
   6  11   8      632.52      638.76     67.51 o
   7  11   8     2163.70     1954.45     89.83 o
   8  11   8      281.37      239.84     66.93 o
   9  11   8      141.99       82.07     48.24 o
  10  11   8       99.37       -9.04    107.16 o
  11  11   8      380.73      264.36     97.50 o
   0  12   8    33093.26    33617.79    647.08 o
   1  12   8       12.64       56.10     41.55 o
   2  12   8    55328.76    55330.33    759.85 o
   3  12   8      257.66      235.14     46.42 o
   4  12   8    39040.89    38671.18    570.71 o
   5  12   8      150.10      109.25     40.58 o
   6  12   8    25759.76    25708.19    471.77 o
   7  12   8       59.27       93.31     66.77 o
   8  12   8    27338.24    27277.25    621.82 o
   9  12   8       65.51       39.68     49.69 o
  10  12   8    11465.43    11879.94    327.07 o
  11  12   8       76.54       31.69    111.87 o
   1  13   8    26299.14    26197.21    482.79 o
   2  13   8      526.13      450.32     62.02 o
   3  13   8    26586.47    26129.13    430.65 o
   4  13   8       10.40      -15.97     47.03 o
   5  13   8    34145.20    34001.95    791.66 o
   6  13   8      738.62      715.01     59.17 o
   7  13   8    38937.50    39551.54    637.81 o
   8  13   8        5.41       -9.11     85.49 o
   9  13   8    27592.98    28204.46    565.22 o
  10  13   8       52.29       42.78     44.76 o
   0  14   8      773.00      830.22    116.39 o
   1  14   8      550.34      549.05     80.49 o
   2  14   8      287.08      533.94     96.70 o
   3  14   8      141.28      109.98     57.98 o
   4  14   8     2420.66     2352.09     96.75 o
   5  14   8       20.22       61.11     55.14 o
   6  14   8     1555.49     1610.17    102.89 o
   7  14   8        0.00       98.97    100.57 o
   8  14   8     1706.29     1566.38     75.59 o
   9  14   8       69.72       81.41     51.14 o
  10  14   8     2117.88     1880.29    110.27 o
   1  15   8      113.80      161.38     77.25 o
   2  15   8       26.51       63.61     97.63 o
   3  15   8        6.52      -92.29     92.29 o
   4  15   8       62.29       47.90     82.35 o
   5  15   8       11.64      -36.97     62.06 o
   6  15   8       71.05       25.34     78.63 o
   7  15   8        1.48       32.53     67.48 o
   8  15   8        0.95      -95.28     95.28 o
   9  15   8       22.13       14.81     65.05 o
   0  16   8    15575.07    16560.29    510.49 o
   1  16   8        6.07      -12.78     81.96 o
   2  16   8    17529.16    18132.67    424.74 o
   3  16   8      456.49      596.29    115.98 o
   4  16   8    16218.64    16296.99    419.44 o
   5  16   8        8.10       49.06     95.07 o
   6  16   8    12243.78    12192.44    306.03 o
   7  16   8        1.68       32.51    183.60 o
   8  16   8    11596.85    11937.10    624.59 o
   1  17   8    40912.20    43093.90    903.26 o
   2  17   8      143.97       82.81     95.76 o
   3  17   8    30097.21    31013.49    735.89 o
   4  17   8        0.21       -5.38    106.80 o
   5  17   8    25798.72    27063.14    896.78 o
   6  17   8       96.87      137.34    115.73 o
   7  17   8    13742.76    14189.70    929.61 o
   0  18   8    10888.64    11614.59    424.02 o
   1  18   8       50.61      168.04    108.32 o
   2  18   8     4759.80     5148.93    223.71 o
   3  18   8       49.36      160.92    145.91 o
   4  18   8     5081.33     5040.10    249.65 o
   5  18   8       36.42      113.67    118.66 o
   1  19   8        2.17     -125.91    125.91 o
   2  19   8       21.43     -122.89    127.29 o
   3  19   8       57.22     -123.54    123.54 o
   1   1   9    57087.43    59120.30    525.46 o
   2   1   9     1273.39     1108.06     22.12 o
   3   1   9    77901.87    76130.14    739.85 o
   4   1   9     2424.88     2533.20     55.05 o
   5   1   9    12209.27    12101.58    153.45 o
   6   1   9      853.23      814.72     31.75 o
   7   1   9    24019.43    24950.34    297.78 o
   8   1   9     1490.11     1414.32     44.47 o
   9   1   9     4626.03     4434.92    176.27 o
  10   1   9        7.39      -23.68     84.06 o
  11   1   9     6967.07     7874.12    244.07 o
  12   1   9       48.38     -115.42    115.42 o
  13   1   9     5247.60     5121.02    208.75 o
  14   1   9       44.69     -128.67    144.30 o
   0   2   9     2631.94     2548.99     55.80 o
   1   2   9       79.80       66.52     13.45 o
   2   2   9       19.27       78.03     14.46 o
   3   2   9    10845.67    10172.19    109.70 o
   4   2   9       57.66      120.23     21.92 o
   5   2   9     6209.67     6317.33     91.93 o
   6   2   9     1702.13     1705.48     53.81 o
   7   2   9     1370.76     1370.05     40.94 o
   8   2   9     3042.60     3074.61     63.66 o
   9   2   9     1136.64     1057.97     58.99 o
  10   2   9      516.27      510.00     75.35 o
  11   2   9      166.39      101.26     98.35 o
  12   2   9      868.27      944.13    131.42 o
  13   2   9       18.39      -75.97    125.45 o
  14   2   9       12.84     -106.90    127.78 o
   1   3   9    28398.57    28912.83    275.80 o
   2   3   9        7.93       16.26     14.87 o
   3   3   9    33150.42    32030.73    354.37 o
   4   3   9    10378.49    10428.75    117.97 o
   5   3   9    22029.66    22317.04    265.89 o
   6   3   9     1088.47     1044.11     36.66 o
   7   3   9    24669.50    24663.51    310.63 o
   8   3   9     2955.10     2938.49     63.89 o
   9   3   9    13531.05    12935.57    253.97 o
  10   3   9      140.84      121.19     36.93 o
  11   3   9     8494.56     8903.16    249.60 o
  12   3   9      147.76      434.65    120.69 o
  13   3   9     5114.65     4742.61    207.21 o
   0   4   9     2500.41     2656.30     60.53 o
   1   4   9      372.71      345.56     15.63 o
   2   4   9      549.12      592.45     20.41 o
   3   4   9     2260.18     2240.78     37.76 o
   4   4   9     3742.56     3659.72     56.98 o
   5   4   9        8.72        8.93     19.57 o
   6   4   9     3650.96     3618.34     67.42 o
   7   4   9      164.79       61.50     32.96 o
   8   4   9     2885.95     2819.25     71.04 o
   9   4   9      611.34      478.56     55.42 o
  10   4   9     4097.34     3964.40    123.12 o
  11   4   9      139.93      160.14     65.78 o
  12   4   9      289.10      197.36     91.28 o
  13   4   9        9.14       23.18    125.02 o
   1   5   9     8318.92     8458.08     95.72 o
   2   5   9     2668.63     2719.84     61.19 o
   3   5   9    36026.63    35770.42    395.87 o
   4   5   9       10.21        8.52     18.00 o
   5   5   9     6499.79     6832.43     94.49 o
   6   5   9     1190.78     1079.62     52.11 o
   7   5   9    44175.73    45786.27    557.16 o
   8   5   9      148.25      169.47     42.60 o
   9   5   9     9423.59     9399.93    247.22 o
  10   5   9      242.92      262.95     93.40 o
  11   5   9    10145.54    10822.86    389.40 o
  12   5   9       66.62      207.67     95.31 o
  13   5   9     4748.62     4321.56    108.11 o
   0   6   9     2410.29     2464.32     95.33 o
   1   6   9     2926.66     2922.22     44.78 o
   2   6   9    12498.46    12209.44    161.46 o
   3   6   9     1078.21     1152.84     34.04 o
   4   6   9     2273.75     2356.78     47.61 o
   5   6   9     5675.30     5643.02    105.76 o
   6   6   9     2795.43     2752.62     66.08 o
   7   6   9     3661.72     3912.78    127.93 o
   8   6   9     2007.78     2133.92    128.63 o
   9   6   9        0.15      -79.71     79.74 o
  10   6   9      248.39       19.80     93.82 o
  11   6   9       83.96      144.46    102.36 o
  12   6   9     1522.88     1558.88    107.12 o
  13   6   9      327.29      421.78    106.91 o
   1   7   9    17577.53    17779.02    196.71 o
   2   7   9     2103.05     1952.98     59.44 o
   3   7   9    21178.65    21029.79    263.68 o
   4   7   9     1456.77     1467.25     38.45 o
   5   7   9    16141.16    16410.98    208.42 o
   6   7   9     3695.62     3525.28     86.71 o
   7   7   9    18410.35    18529.29    345.07 o
   8   7   9      243.27      125.60     54.16 o
   9   7   9    11037.57    11355.88    341.43 o
  10   7   9        1.54      -56.23     56.23 o
  11   7   9     6569.58     6690.16    180.57 o
  12   7   9       30.56       28.21     92.46 o
  13   7   9     3942.37     4075.75    276.29 o
   0   8   9    29995.25    30764.40    497.73 o
   1   8   9      175.46      162.40     20.76 o
   2   8   9    14733.64    14668.36    174.45 o
   3   8   9      333.84      282.27     31.57 o
   4   8   9    13602.22    13934.22    184.19 o
   5   8   9       31.67       -8.71     27.60 o
   6   8   9     2787.21     2769.28     77.91 o
   7   8   9        6.59      -50.73     61.27 o
   8   8   9     1080.05     1022.48     88.69 o
   9   8   9       55.62      -63.06     63.06 o
  10   8   9     1622.30     1631.52     94.26 o
  11   8   9       24.07      -72.46     72.46 o
  12   8   9      605.01      575.76    123.58 o
   1   9   9    13373.64    13648.96    164.65 o
   2   9   9      395.69      452.63     28.92 o
   3   9   9    23134.04    23081.90    305.55 o
   4   9   9        1.01      -16.39     30.23 o
   5   9   9     3146.00     2986.78     73.16 o
   6   9   9        7.91      -32.96     49.65 o
   7   9   9     9907.19     9545.94    189.37 o
   8   9   9       78.10       27.30     68.02 o
   9   9   9     1954.24     1762.01    115.20 o
  10   9   9        8.35      -73.88     76.43 o
  11   9   9     3112.40     3210.63    149.06 o
  12   9   9       27.50     -108.18    108.18 o
   0  10   9    12109.86    11882.67    214.88 o
   1  10   9      122.41      129.40     24.77 o
   2  10   9    10302.62    10084.33    157.87 o
   3  10   9     1583.03     1649.97     52.74 o
   4  10   9     6590.85     6311.03    115.28 o
   5  10   9     2593.97     2593.51     76.64 o
   6  10   9     4341.76     4277.23    180.12 o
   7  10   9     1843.45     1826.84     81.00 o
   8  10   9     2122.59     2020.23     90.64 o
   9  10   9      259.86      211.41     78.25 o
  10  10   9     1531.42     1443.84    119.24 o
  11  10   9        2.08       14.92     87.72 o
   1  11   9    17082.66    17220.13    221.63 o
   2  11   9     1624.54     1471.63     72.41 o
   3  11   9    20252.83    19930.93    335.02 o
   4  11   9     1582.36     1584.86     54.39 o
   5  11   9     3929.39     3968.30    146.75 o
   6  11   9     2574.31     2457.50    113.83 o
   7  11   9     6727.08     6610.10    172.98 o
   8  11   9      196.70       93.80     43.88 o
   9  11   9     1081.45     1025.49    106.83 o
  10  11   9      139.71       -1.29    100.04 o
  11  11   9     1991.90     1918.05    127.74 o
   0  12   9     4102.81     3852.26    136.83 o
   1  12   9      468.44      437.42     41.36 o
   2  12   9     7973.19     7884.94    160.26 o
   3  12   9       56.77       70.82     45.37 o
   4  12   9     7064.30     6593.24    144.36 o
   5  12   9      584.16      581.14     38.54 o
   6  12   9     8294.50     8409.59    202.60 o
   7  12   9      928.15      857.71     78.49 o
   8  12   9     8887.35     8548.37    203.45 o
   9  12   9       53.47      112.46     34.25 o
  10  12   9     4106.08     3659.99    170.26 o
   1  13   9     4921.27     5081.79    123.73 o
   2  13   9      132.77      140.24     55.12 o
   3  13   9     5804.07     6187.15    156.79 o
   4  13   9       20.17        6.36     58.97 o
   5  13   9     2066.98     2065.46     81.27 o
   6  13   9       59.95      107.55     74.21 o
   7  13   9     1997.87     2059.55    103.34 o
   8  13   9        3.64        5.69     73.02 o
   9  13   9     1095.99     1029.50     98.84 o
  10  13   9        1.60     -128.51    131.19 o
   0  14   9     6856.70     6683.57    322.79 o
   1  14   9       81.48      144.35     62.01 o
   2  14   9     2537.93     2355.64    110.31 o
   3  14   9      384.91      461.40     63.54 o
   4  14   9     6497.79     6444.93    167.77 o
   5  14   9      169.61      260.40     61.29 o
   6  14   9     7312.27     7494.08    209.37 o
   7  14   9      139.03      168.93     57.16 o
   8  14   9     5365.44     5329.75    245.47 o
   9  14   9       26.93      -69.94     83.48 o
   1  15   9     1054.21      943.95     80.35 o
   2  15   9      230.11      328.05     76.19 o
   3  15   9     3403.26     3165.12    132.81 o
   4  15   9     1455.69     1503.07    106.98 o
   5  15   9      638.05      489.00     96.73 o
   6  15   9      309.69      441.38     91.92 o
   7  15   9     5827.64     5873.44    208.34 o
   8  15   9      217.29      290.18     67.83 o
   0  16   9     6561.18     7205.33    340.86 o
   1  16   9       31.23       44.98     90.09 o
   2  16   9    11487.27    12061.28    273.01 o
   3  16   9      177.79      235.99     88.16 o
   4  16   9     7296.94     7375.14    413.06 o
   5  16   9      113.19       66.33     93.93 o
   6  16   9     5926.14     5837.04    226.51 o
   7  16   9       75.58       23.16     98.83 o
   1  17   9       26.85      198.09     98.50 o
   2  17   9       17.68       65.55     80.84 o
   3  17   9      202.64      231.25     94.55 o
   4  17   9        4.91       92.10    130.63 o
   5  17   9      293.99      309.92    103.10 o
   6  17   9       51.16      186.12    117.79 o
   0  18   9     8338.70     9295.21    442.11 o
   1  18   9       12.79      -13.14    102.46 o
   2  18   9     5005.10     5075.95    202.97 o
   3  18   9       94.24      112.31    102.67 o
   4  18   9     4677.65     4676.05    202.21 o
   0   0  10     7051.38     7106.84    149.14 o
   1   0  10     6928.28     7028.44    106.36 o
   2   0  10     1543.75     1361.72     60.46 o
   3   0  10        0.73      -30.33     30.33 o
   4   0  10     3835.54     3623.85    112.26 o
   5   0  10      269.99      287.46     39.35 o
   6   0  10      420.37      535.38     76.61 o
   7   0  10      745.07      629.80     94.34 o
   8   0  10      808.34      767.33    107.53 o
   9   0  10      695.35      706.37    115.70 o
  10   0  10     1171.66     1042.55    153.26 o
  11   0  10      147.04       38.74    144.11 o
  12   0  10     1035.20     1265.69    211.32 o
  13   0  10      472.12      504.74    187.07 o
   1   1  10    49568.83    49305.36    453.05 o
   2   1  10        0.31      -16.84     16.84 o
   3   1  10    26057.99    25771.61    278.70 o
   4   1  10     2691.91     2538.20     53.82 o
   5   1  10    21220.62    20997.49    252.06 o
   6   1  10     1321.47     1239.86     42.28 o
   7   1  10     7306.74     7299.96    115.90 o
   8   1  10     1162.41     1156.66     55.41 o
   9   1  10     7608.10     7530.81    177.52 o
  10   1  10      195.51       81.47     88.65 o
  11   1  10     4089.67     3958.82    169.61 o
  12   1  10       85.64       68.90    215.12 o
  13   1  10     2406.77     2303.78    163.54 o
   0   2  10   130967.03   127739.02   1638.30 o
   1   2  10     2070.34     2415.31     37.61 o
   2   2  10   169168.17   167852.02   1694.21 o
   3   2  10     1602.77     1481.85     33.37 o
   4   2  10    92433.02    92342.38    994.92 o
   5   2  10        2.07       -7.74     26.51 o
   6   2  10    96109.34    94244.30   1067.23 o
   7   2  10        2.76        9.96     40.40 o
   8   2  10    52593.82    54212.20    753.78 o
   9   2  10      133.79      112.76     58.69 o
  10   2  10    31994.07    33842.02    887.55 o
  11   2  10      476.26      585.78    110.28 o
  12   2  10    25769.13    27591.96    620.88 o
  13   2  10       34.18     -129.97    129.97 o
   1   3  10    25006.58    25404.91    252.23 o
   2   3  10      689.87      749.96     25.35 o
   3   3  10    38247.84    38556.55    423.90 o
   4   3  10      217.03      173.75     21.68 o
   5   3  10    41336.71    41068.31    498.13 o
   6   3  10     2044.82     2114.71     51.47 o
   7   3  10    31550.38    31323.20    371.24 o
   8   3  10       52.44        9.87     37.79 o
   9   3  10    28042.69    29229.35    491.55 o
  10   3  10       55.99        2.02     71.16 o
  11   3  10    14686.25    15350.28    363.08 o
  12   3  10       97.98      -50.48    115.16 o
  13   3  10     5341.28     5195.06    216.25 o
   0   4  10     2691.99     2777.67     68.45 o
   1   4  10       33.22       28.74     17.30 o
   2   4  10     2767.85     2830.86     61.83 o
   3   4  10      345.48      369.06     24.20 o
   4   4  10       10.22        3.00     20.35 o
   5   4  10      484.22      441.44     26.33 o
   6   4  10      169.00      142.51     31.08 o
   7   4  10       14.04      -28.49     35.26 o
   8   4  10       75.37      222.13     71.62 o
   9   4  10       40.99      -50.84     50.84 o
  10   4  10      863.83      877.53     72.30 o
  11   4  10       12.74      -79.79     79.79 o
  12   4  10      182.03      153.11    119.51 o
  13   4  10        8.25     -124.27    124.27 o
   1   5  10     9228.47     9438.80    106.33 o
   2   5  10      292.75      384.99     32.52 o
   3   5  10    11895.71    11622.55    149.83 o
   4   5  10       42.68       61.15     20.07 o
   5   5  10    10113.35    10251.56    123.74 o
   6   5  10      491.45      423.62     37.48 o
   7   5  10     7788.00     7936.40    156.55 o
   8   5  10       21.38       -8.34     66.60 o
   9   5  10     5831.33     5638.68    172.85 o
  10   5  10       22.19       67.05     94.82 o
  11   5  10     3680.68     3620.80    139.57 o
  12   5  10        3.35       -2.54     52.08 o
  13   5  10     1461.00     1257.12    160.30 o
   0   6  10    54171.16    54491.51    796.37 o
   1   6  10       76.34      114.13     20.61 o
   2   6  10   114212.20   114420.49   1422.82 o
   3   6  10     1058.52     1051.49     37.73 o
   4   6  10    61605.90    62160.23    659.99 o
   5   6  10      646.53      644.78     34.54 o
   6   6  10    77801.34    78916.34    889.17 o
   7   6  10      178.55      257.67     74.08 o
   8   6  10    54755.08    55717.20    927.78 o
   9   6  10      258.10      294.13     90.73 o
  10   6  10    27852.57    29084.83    691.29 o
  11   6  10      389.85      472.58    109.41 o
  12   6  10    23130.11    24359.60    676.75 o
   1   7  10    78322.27    77099.54    824.83 o
   2   7  10      746.91      651.49     25.07 o
   3   7  10    74596.96    76149.83    957.51 o
   4   7  10       93.14       77.00     30.11 o
   5   7  10    33325.51    34134.92    392.53 o
   6   7  10     1619.03     1610.15     50.48 o
   7   7  10    28130.75    28909.38    462.06 o
   8   7  10        1.26      -55.44     55.44 o
   9   7  10    13631.09    14382.90    496.51 o
  10   7  10        2.99      -62.28     69.63 o
  11   7  10     9450.83     9782.54    266.06 o
  12   7  10       32.42      235.44     98.57 o
   0   8  10     6057.37     6251.06    117.45 o
   1   8  10     1153.16     1122.22     34.18 o
   2   8  10     1081.38     1117.86     32.91 o
   3   8  10      167.37      186.26     31.50 o
   4   8  10      868.67      880.68     42.74 o
   5   8  10      385.64      321.78     32.16 o
   6   8  10      103.80      128.65     39.01 o
   7   8  10        0.78      -63.78     63.78 o
   8   8  10       76.66      190.08     89.42 o
   9   8  10       59.45      -47.03     70.59 o
  10   8  10       43.11       15.77     74.58 o
  11   8  10      285.77      217.66     80.22 o
  12   8  10      116.83      104.65    124.30 o
   1   9  10     3023.65     3230.65     63.03 o
   2   9  10        0.07       16.88     24.98 o
   3   9  10     6290.08     6233.32     90.90 o
   4   9  10     2499.70     2632.40     77.61 o
   5   9  10     2652.55     2565.87     89.03 o
   6   9  10      287.89      317.90     56.32 o
   7   9  10     2421.42     2331.55     79.07 o
   8   9  10      359.06      229.46     77.74 o
   9   9  10      966.18      974.19    120.96 o
  10   9  10       91.96      -66.01     78.71 o
  11   9  10      877.86      823.84    100.50 o
   0  10  10    49214.13    50185.64    805.99 o
   1  10  10      871.35      917.35     37.26 o
   2  10  10    83396.35    82947.45   1078.94 o
   3  10  10        2.69       68.44     32.39 o
   4  10  10    32092.67    31459.85    535.24 o
   5  10  10      309.29      299.02     71.55 o
   6  10  10    35600.34    34172.55    605.34 o
   7  10  10       73.63      -28.11     65.83 o
   8  10  10    23663.26    23834.00    500.39 o
   9  10  10      180.04      220.24     87.43 o
  10  10  10     9873.76    10156.46    365.72 o
  11  10  10       18.01      -92.70     93.80 o
   1  11  10    37007.72    36854.31    482.56 o
   2  11  10      142.48      197.74     44.68 o
   3  11  10    47601.41    46556.88    681.30 o
   4  11  10      175.73      126.86     48.39 o
   5  11  10    28723.67    28206.81    511.86 o
   6  11  10       99.19       90.82     64.17 o
   7  11  10    32495.48    31617.59    573.57 o
   8  11  10      157.31       94.32     41.27 o
   9  11  10    20245.20    20429.52    450.50 o
  10  11  10        3.71      -52.36    102.97 o
   0  12  10      152.94      234.46     66.49 o
   1  12  10        0.08      118.98     49.86 o
   2  12  10       60.02       76.23     49.99 o
   3  12  10      927.86      874.47     58.99 o
   4  12  10     1504.02     1510.31     67.46 o
   5  12  10        7.86        5.88     41.12 o
   6  12  10     2432.03     2057.89     95.53 o
   7  12  10      209.41      137.52     68.77 o
   8  12  10     1462.02     1308.08    112.71 o
   9  12  10       18.33       11.36    101.21 o
  10  12  10     2152.31     2015.85    142.20 o
   1  13  10      269.63      291.33     63.24 o
   2  13  10      531.74      574.79     63.80 o
   3  13  10       36.85       55.64     55.81 o
   4  13  10        2.22       10.45     57.56 o
   5  13  10       13.84       52.11     54.87 o
   6  13  10      182.87      182.22     49.70 o
   7  13  10      128.05       81.46     74.82 o
   8  13  10       31.57      -41.77     72.41 o
   9  13  10       77.59       39.70    115.49 o
   0  14  10    15875.47    15769.22    476.70 o
   1  14  10        6.19      -69.26     69.26 o
   2  14  10    30675.91    30743.41    579.65 o
   3  14  10       38.40       37.25     80.09 o
   4  14  10    18466.85    18478.73    435.66 o
   5  14  10       46.31      -46.48     60.69 o
   6  14  10    21036.77    21875.17    435.10 o
   7  14  10        4.68      104.06     65.80 o
   8  14  10    13732.97    13648.08    283.61 o
   1  15  10    29871.63    30066.48    570.23 o
   2  15  10       38.82       96.47     76.85 o
   3  15  10    31233.24    32754.40    661.53 o
   4  15  10      118.98      191.73     91.87 o
   5  15  10    22358.25    23149.80    555.41 o
   6  15  10      261.47      279.49     99.66 o
   7  15  10    19558.45    20498.78    460.08 o
   0  16  10    10477.02    11292.44    488.00 o
   1  16  10        0.00      -72.16     72.16 o
   2  16  10     3892.78     3835.08    141.82 o
   3  16  10      109.55      -14.34     88.70 o
   4  16  10     3098.36     3386.54    266.28 o
   5  16  10      274.70      196.92     99.36 o
   6  16  10     1407.52     1429.55    153.38 o
   1  17  10       69.39      118.06    102.99 o
   2  17  10        0.69      -83.07     83.07 o
   3  17  10       24.36      -66.00     89.02 o
   4  17  10        0.01      -67.39    133.10 o
   5  17  10       89.02      -11.36    150.97 o
   0  18  10     7203.14     7602.88    413.75 o
   1  18  10       59.27      -14.30    115.56 o
   2  18  10     9838.02    10333.89    263.72 o
   3  18  10       13.47        1.75     92.74 o
   1   1  11    33086.00    32805.16    306.29 o
   2   1  11      449.37      482.90     24.71 o
   3   1  11    36814.07    37746.14    418.91 o
   4   1  11     2947.19     2930.93     88.80 o
   5   1  11    17415.45    17122.93    234.63 o
   6   1  11     1990.15     1868.14     61.07 o
   7   1  11    18077.00    18348.34    321.80 o
   8   1  11      207.73       97.07     67.17 o
   9   1  11     6714.39     6937.75    251.81 o
  10   1  11       35.65       40.83     93.79 o
  11   1  11     6552.78     6579.44    288.00 o
  12   1  11       50.54        2.10    128.85 o
  13   1  11     4005.39     4298.65    215.77 o
   0   2  11     2534.68     2469.86     55.80 o
   1   2  11       24.14       36.50     18.19 o
   2   2  11      100.73      102.86     26.25 o
   3   2  11      389.33      387.13     25.45 o
   4   2  11      538.92      572.28     28.96 o
   5   2  11     1006.45      953.45     62.14 o
   6   2  11      261.58      265.64     35.22 o
   7   2  11      118.03      105.32     38.52 o
   8   2  11      152.87      214.05     68.83 o
   9   2  11      232.11      127.21     74.83 o
  10   2  11      551.15      650.25    103.45 o
  11   2  11      303.68      234.84    116.16 o
  12   2  11       29.27      185.81    117.55 o
  13   2  11       87.26      -62.61    132.22 o
   1   3  11    17361.59    16783.62    172.07 o
   2   3  11      225.43      180.26     24.27 o
   3   3  11    31396.09    31538.80    330.90 o
   4   3  11      447.74      505.52     27.30 o
   5   3  11     5020.53     4926.17    156.43 o
   6   3  11      843.77      941.60     44.09 o
   7   3  11    29846.57    29279.57    412.32 o
   8   3  11      250.26      202.73     48.84 o
   9   3  11     5938.59     5978.75    145.15 o
  10   3  11       45.09       13.74     89.92 o
  11   3  11     8247.21     8490.18    319.38 o
  12   3  11       13.31      -26.47    117.63 o
  13   3  11     3973.49     3992.40    200.19 o
   0   4  11      180.99      216.13     32.01 o
   1   4  11      293.78      293.77     22.64 o
   2   4  11     6018.21     6054.68     86.46 o
   3   4  11     1627.93     1479.96     37.47 o
   4   4  11     1164.40     1089.56     32.72 o
   5   4  11     2577.82     2610.41     64.78 o
   6   4  11     1956.25     1845.79     82.33 o
   7   4  11      625.13      659.19     48.89 o
   8   4  11     2145.64     1987.65     78.46 o
   9   4  11       14.31       40.36     52.13 o
  10   4  11      110.48      142.87     47.95 o
  11   4  11        0.47       93.32    109.26 o
  12   4  11     1326.87     1467.36    144.23 o
   1   5  11    21165.53    21301.50    222.83 o
   2   5  11      545.30      568.48     34.00 o
   3   5  11    21212.98    21622.34    261.76 o
   4   5  11     3077.04     2998.29     57.72 o
   5   5  11    21830.54    21595.24    239.12 o
   6   5  11     1208.23     1235.88     72.55 o
   7   5  11    14157.01    14230.05    262.34 o
   8   5  11      368.32      313.32     73.46 o
   9   5  11    10465.63    10930.84    304.98 o
  10   5  11        3.22      -95.46     95.46 o
  11   5  11     6457.53     6483.93    177.84 o
  12   5  11       29.80      135.86    123.37 o
   0   6  11    11529.43    11928.20    194.23 o
   1   6  11       82.57       60.77     23.32 o
   2   6  11     1994.52     1934.87     52.09 o
   3   6  11        0.25       22.20     28.54 o
   4   6  11     5430.03     5515.80     89.07 o
   5   6  11       22.25      -10.04     35.60 o
   6   6  11     2734.94     2579.90     84.72 o
   7   6  11        3.24      -33.44     33.44 o
   8   6  11     1657.87     1468.58     96.57 o
   9   6  11      289.15      219.53     89.63 o
  10   6  11     2829.64     2609.10    143.84 o
  11   6  11        9.13      -18.17    107.97 o
  12   6  11      433.07      153.56    122.86 o
   1   7  11    12589.06    12620.10    155.88 o
   2   7  11       94.61      103.29     26.37 o
   3   7  11    22875.94    23533.06    312.16 o
   4   7  11       19.40       -3.56     29.85 o
   5   7  11     3637.84     3715.05    154.33 o
   6   7  11      116.61      146.55     35.68 o
   7   7  11    15915.71    16808.96    292.97 o
   8   7  11      170.03      122.21     95.07 o
   9   7  11     2005.32     1961.57     88.88 o
  10   7  11      174.76       56.96     86.86 o
  11   7  11     4199.18     3895.46    172.74 o
  12   7  11      113.76       87.07    104.85 o
   0   8  11     4473.10     4107.63     92.89 o
   1   8  11       33.47       83.08     29.17 o
   2   8  11     8768.58     8997.40    128.68 o
   3   8  11     3273.29     3053.97     69.35 o
   4   8  11     2784.07     2754.60     85.34 o
   5   8  11     3308.78     3113.19    147.49 o
   6   8  11     2161.98     2172.96     76.03 o
   7   8  11     1328.86     1339.84     78.68 o
   8   8  11     1949.76     1740.14     92.19 o
   9   8  11      274.42      222.97     73.34 o
  10   8  11      588.40      611.91     88.55 o
  11   8  11      122.78      226.64    115.32 o
   1   9  11    14236.24    13968.36    181.30 o
   2   9  11       94.80       86.42     29.87 o
   3   9  11    14422.97    14183.31    210.62 o
   4   9  11       29.68      -20.60     47.54 o
   5   9  11     6250.70     6067.13    180.51 o
   6   9  11      173.96       86.54     52.91 o
   7   9  11     8787.82     8595.32    180.06 o
   8   9  11       88.04       37.96     73.26 o
   9   9  11     3973.71     3856.60    182.21 o
  10   9  11       79.84       72.80     86.51 o
  11   9  11     2961.37     3205.95    173.40 o
   0  10  11     8574.53     8235.27    164.52 o
   1  10  11        6.18      -40.31     40.31 o
   2  10  11     9586.40     9168.84    165.51 o
   3  10  11       49.82       91.19     34.93 o
   4  10  11     9003.98     8772.75    150.26 o
   5  10  11      152.16       81.02     63.34 o
   6  10  11     6028.98     5755.93    162.75 o
   7  10  11       78.00       53.93     54.78 o
   8  10  11     4012.18     3643.38    146.48 o
   9  10  11       73.42      -29.33     81.48 o
  10  10  11     2187.30     1930.61    121.16 o
   1  11  11     6284.82     6317.82    138.56 o
   2  11  11       23.29       -0.85     45.52 o
   3  11  11     7722.20     7806.42    170.88 o
   4  11  11      554.20      656.67     42.33 o
   5  11  11     4120.41     3752.33    182.40 o
   6  11  11      442.48      278.97     67.09 o
   7  11  11     4646.97     4260.90    138.06 o
   8  11  11       11.74      -93.45     93.45 o
   9  11  11     1460.84     1128.97    126.39 o
  10  11  11       79.04      -51.42    107.48 o
   0  12  11     4831.32     4779.27    401.73 o
   1  12  11        0.92      -11.66     55.70 o
   2  12  11     3025.57     2751.66     95.38 o
   3  12  11      638.49      638.42     59.41 o
   4  12  11     4385.07     4186.20    114.21 o
   5  12  11     1492.12     1454.28     88.16 o
   6  12  11     4026.17     3712.48    127.81 o
   7  12  11      324.94      272.17     70.35 o
   8  12  11     3759.38     3523.55    147.55 o
   9  12  11       19.32      -50.58    100.98 o
   1  13  11     3732.71     3532.98    163.66 o
   2  13  11      214.81      115.83     70.99 o
   3  13  11     7007.61     7103.53    175.28 o
   4  13  11      357.97      292.06     63.65 o
   5  13  11     1202.60     1156.31     72.50 o
   6  13  11      107.87        5.20     42.76 o
   7  13  11     5314.68     5407.50    185.52 o
   8  13  11       61.87      -72.11     72.11 o
   9  13  11     1142.80     1121.82    145.32 o
   0  14  11     5508.98     5452.79    329.21 o
   1  14  11      347.49      304.35     96.25 o
   2  14  11    10031.34     9912.19    238.38 o
   3  14  11       97.73      131.97     92.32 o
   4  14  11     5810.91     5784.52    191.23 o
   5  14  11      579.33      634.51     84.57 o
   6  14  11     6097.08     5908.45    164.39 o
   7  14  11      306.81      369.46     60.79 o
   8  14  11     5538.71     5504.01    151.93 o
   1  15  11      812.64      954.06    114.61 o
   2  15  11        0.35       82.54     80.51 o
   3  15  11      600.22      622.95    100.25 o
   4  15  11      356.09      212.28     95.07 o
   5  15  11      790.17      874.01    126.04 o
   6  15  11        1.54      -50.88     93.82 o
   7  15  11      785.37      887.97    117.01 o
   0  16  11     6841.10     7636.79    450.80 o
   1  16  11      102.14      106.33    112.20 o
   2  16  11     4437.55     4197.95    173.72 o
   3  16  11        4.50      -77.16     83.90 o
   4  16  11     5397.09     5936.37    211.96 o
   5  16  11       61.81       19.95    102.11 o
   1  17  11      742.17      688.15    130.75 o
   2  17  11      350.36       97.56    111.82 o
   3  17  11     2324.50     2285.54    123.74 o
   4  17  11      868.15      930.17    117.80 o
   0   0  12    50114.79    50840.06    930.12 o
   1   0  12      415.27      461.58     32.81 o
   2   0  12    66226.51    64945.28    842.29 o
   3   0  12     2083.25     2066.05     90.25 o
   4   0  12    67050.57    65117.46   1206.80 o
   5   0  12      501.11      376.73     57.39 o
   6   0  12    63291.20    64600.21   1391.73 o
   7   0  12     1011.58     1028.06    108.54 o
   8   0  12    65129.40    67082.94   1847.50 o
   9   0  12       45.05      -23.64    120.14 o
  10   0  12    39426.23    42171.84   1672.40 o
  11   0  12      361.91      588.25    148.78 o
  12   0  12    26031.84    28439.67   1103.14 o
   1   1  12    19077.10    19129.34    184.86 o
   2   1  12      981.62      880.88     26.52 o
   3   1  12    17732.32    17928.76    214.83 o
   4   1  12      336.06      315.97     33.46 o
   5   1  12    22408.76    22641.54    319.20 o
   6   1  12      892.49      866.65     72.60 o
   7   1  12    16138.29    15955.89    364.24 o
   8   1  12      113.97      108.53     73.73 o
   9   1  12    12993.06    13938.44    272.79 o
  10   1  12       43.39       66.01    118.16 o
  11   1  12     8351.66     9125.05    258.86 o
  12   1  12       50.23      -47.32    117.00 o
   0   2  12     2027.82     2093.93     52.99 o
   1   2  12     2170.26     2148.44     54.56 o
   2   2  12      984.00      924.40     26.27 o
   3   2  12      816.16      685.97     30.87 o
   4   2  12       78.89       70.53     37.12 o
   5   2  12      468.43      352.97     37.86 o
   6   2  12        9.29      -44.97     44.97 o
   7   2  12        2.79      -39.90     46.28 o
   8   2  12       15.21      -38.33     70.58 o
   9   2  12      782.18      732.86     85.65 o
  10   2  12      119.52       39.84    100.57 o
  11   2  12      305.38      125.97    103.30 o
  12   2  12      103.01       23.25    120.66 o
   1   3  12    18681.74    18374.96    193.96 o
   2   3  12       22.44       55.97     20.29 o
   3   3  12    17739.46    17674.89    202.27 o
   4   3  12     2081.36     2101.82     55.11 o
   5   3  12    15606.83    15608.63    231.03 o
   6   3  12        4.80      -19.46     48.62 o
   7   3  12     7036.13     7000.92    182.76 o
   8   3  12       49.89      -27.88     48.98 o
   9   3  12     5890.10     6176.69    219.65 o
  10   3  12      137.01      134.29    116.57 o
  11   3  12     3168.68     2927.38    177.07 o
  12   3  12       96.63      -92.72    122.46 o
   0   4  12   129914.80   131673.64   1901.22 o
   1   4  12        0.04       92.34     27.00 o
   2   4  12   124882.34   125294.63   1281.18 o
   3   4  12      951.06      955.15     37.54 o
   4   4  12    85925.92    84738.04    898.77 o
   5   4  12     1221.47     1158.02     60.36 o
   6   4  12    51887.68    52313.76    807.39 o
   7   4  12       17.05      -23.68     65.33 o
   8   4  12    35650.02    34852.67    733.41 o
   9   4  12       44.60      -18.32     72.45 o
  10   4  12    15559.86    16352.95    318.88 o
  11   4  12      102.01      -74.68    114.25 o
  12   4  12    13790.36    14026.24    358.41 o
   1   5  12    71656.20    72569.80    773.34 o
   2   5  12      693.16      625.98     28.16 o
   3   5  12    49277.55    48482.39    592.38 o
   4   5  12        2.52       23.67     27.29 o
   5   5  12    32667.57    32065.30    479.28 o
   6   5  12      360.17      330.26     36.28 o
   7   5  12    17413.55    17468.69    310.76 o
   8   5  12        2.44      -28.44     74.32 o
   9   5  12    10579.29    11041.55    316.47 o
  10   5  12       14.94     -104.29    104.29 o
  11   5  12     5556.22     5141.59    149.99 o
  12   5  12       41.36      -19.45    125.39 o
   0   6  12     1987.75     1947.29     64.02 o
   1   6  12       14.65       -4.88     26.76 o
   2   6  12       21.08       64.62     26.04 o
   3   6  12     1036.98     1127.82     46.74 o
   4   6  12     2577.89     2483.34     61.37 o
   5   6  12       16.39       -8.24     39.80 o
   6   6  12      192.33      119.26     54.18 o
   7   6  12        1.45       -7.35     75.07 o
   8   6  12        4.63       34.27     49.03 o
   9   6  12       44.82      -27.98     90.46 o
  10   6  12      162.15      181.55    108.21 o
  11   6  12      510.87      654.23    125.27 o
   1   7  12     6397.42     6327.47     93.52 o
   2   7  12      341.77      345.23     30.31 o
   3   7  12     3285.97     3296.77     87.83 o
   4   7  12      459.21      406.56     59.10 o
   5   7  12     2552.68     2459.03     73.05 o
   6   7  12        2.67        4.81     42.63 o
   7   7  12     2893.17     2906.38    125.39 o
   8   7  12      117.84       88.38     65.58 o
   9   7  12     2132.53     2155.75     98.61 o
  10   7  12      323.99      112.24     74.37 o
  11   7  12      780.15      839.04    128.69 o
   0   8  12    36437.07    36200.89    579.41 o
   1   8  12     1504.50     1513.21     44.06 o
   2   8  12    50809.76    50043.63    590.01 o
   3   8  12      468.34      488.42     31.22 o
   4   8  12    44906.75    44754.68    703.60 o
   5   8  12        1.19       42.69     46.64 o
   6   8  12    35755.04    36660.75    518.57 o
   7   8  12       65.92       90.44     71.43 o
   8   8  12    32974.39    33342.52    560.94 o
   9   8  12      445.20      520.00    100.79 o
  10   8  12    17261.42    18262.41    564.51 o
  11   8  12       44.32       -3.19    119.52 o
   1   9  12    19898.31    19858.58    249.27 o
   2   9  12      588.21      583.83     39.19 o
   3   9  12    25259.38    24307.37    343.16 o
   4   9  12      372.27      350.73     60.10 o
   5   9  12    25834.70    25189.38    439.62 o
   6   9  12     1045.22      959.75     65.71 o
   7   9  12    28398.84    28707.44    535.64 o
   8   9  12       71.10       98.95     78.95 o
   9   9  12    22566.61    23632.90    608.52 o
  10   9  12        0.44       81.44     91.82 o
   0  10  12      583.32      609.23     77.42 o
   1  10  12       44.12       85.54     42.65 o
   2  10  12       52.73       20.10     37.62 o
   3  10  12      388.24      350.84     56.57 o
   4  10  12      406.85      404.48     35.84 o
   5  10  12       85.96       79.28     61.70 o
   6  10  12      353.54      288.08     66.61 o
   7  10  12        0.70      -16.97     50.88 o
   8  10  12      772.94      813.60     98.19 o
   9  10  12        3.30       61.76     94.19 o
  10  10  12      401.90      384.62     97.87 o
   1  11  12      666.71      688.87     64.85 o
   2  11  12      230.18      203.20     47.26 o
   3  11  12     1303.81     1260.46     54.29 o
   4  11  12      115.88       74.93     37.74 o
   5  11  12      489.52      491.44     51.51 o
   6  11  12      638.76      641.10     76.80 o
   7  11  12      540.64      480.13     67.20 o
   8  11  12      305.27      135.02    101.68 o
   9  11  12      323.57      256.06    103.14 o
   0  12  12    27237.28    27209.59    949.94 o
   1  12  12     1621.95     1412.05    121.25 o
   2  12  12    34220.37    33682.66    568.77 o
   3  12  12       54.67       56.47     60.14 o
   4  12  12    24900.66    24383.04    406.51 o
   5  12  12      181.40      237.38     42.69 o
   6  12  12    18451.45    17915.08    314.98 o
   7  12  12      299.46      264.06     71.15 o
   8  12  12    17246.86    16839.74    409.33 o
   9  12  12      243.57      190.67    107.77 o
   1  13  12    45001.04    44686.98   1061.19 o
   2  13  12      227.51      223.10     77.83 o
   3  13  12    37568.14    36980.17    737.25 o
   4  13  12      847.12      766.69     71.51 o
   5  13  12    24478.60    23870.18    441.92 o
   6  13  12       61.76        6.51     51.57 o
   7  13  12    16362.76    15711.41    313.16 o
   8  13  12      189.88      214.51     68.28 o
   0  14  12     7290.51     7742.60    384.16 o
   1  14  12       10.61     -105.13    105.13 o
   2  14  12     3184.55     3026.57    126.38 o
   3  14  12        1.92      -82.79     82.79 o
   4  14  12     2853.51     2887.96    191.28 o
   5  14  12        1.30       17.62     89.21 o
   6  14  12      666.60      792.47     75.43 o
   7  14  12        2.35      -41.50     59.84 o
   1  15  12       55.70      -19.04    110.27 o
   2  15  12       10.11      -56.98    108.99 o
   3  15  12      176.74      171.72     84.44 o
   4  15  12        4.43      -94.23     94.23 o
   5  15  12      213.77      374.59     99.86 o
   6  15  12       41.09      -23.71    100.81 o
   0  16  12    12948.07    13765.23    580.68 o
   1  16  12        0.25       -9.96    118.42 o
   2  16  12    11978.95    12264.35    383.70 o
   3  16  12      240.52      225.46     96.20 o
   4  16  12     8962.26     9201.35    263.65 o
   1  17  12    15725.27    16401.96    469.48 o
   1   1  13     9299.85     9551.70    108.34 o
   2   1  13       89.16      100.93     24.07 o
   3   1  13    15225.11    15065.01    179.42 o
   4   1  13     2523.91     2494.20     74.89 o
   5   1  13    11724.75    11534.27    215.90 o
   6   1  13       68.85        8.09     60.42 o
   7   1  13    20692.18    20577.41    355.62 o
   8   1  13      969.79      985.01     85.86 o
   9   1  13     8622.34     8383.37    279.13 o
  10   1  13        5.82       12.24    103.67 o
  11   1  13     8044.43     8695.14    280.52 o
  12   1  13       16.73        9.12    121.29 o
   0   2  13     1470.10     1451.25     61.65 o
   1   2  13     1751.83     1656.83     39.28 o
   2   2  13     3849.20     4033.11     62.41 o
   3   2  13     3045.93     2858.70     78.91 o
   4   2  13      353.72      328.49     45.37 o
   5   2  13     2677.33     2743.42    121.99 o
   6   2  13       25.63       16.21     53.32 o
   7   2  13     1710.35     1625.65     89.57 o
   8   2  13       10.43       43.49     74.79 o
   9   2  13       71.90      -22.84     80.37 o
  10   2  13       80.43       89.45     96.95 o
  11   2  13        7.02       63.21    110.90 o
   1   3  13    27889.28    28337.79    323.83 o
   2   3  13     1902.20     1839.91     55.28 o
   3   3  13    19565.31    19316.84    221.05 o
   4   3  13       10.58      -16.14     30.25 o
   5   3  13    15634.57    15947.76    279.48 o
   6   3  13     5229.48     5316.24    146.59 o
   7   3  13    10012.79    10296.05    274.29 o
   8   3  13        0.67      -30.97     49.62 o
   9   3  13     7235.35     7082.69    248.46 o
  10   3  13       51.52        9.95    103.35 o
  11   3  13     4655.86     4854.26    238.14 o
   0   4  13     8490.72     8815.56    165.23 o
   1   4  13      148.47      151.67     27.72 o
   2   4  13     2407.41     2461.03     73.85 o
   3   4  13       39.53       21.72     31.49 o
   4   4  13     4144.88     4129.12     83.70 o
   5   4  13        3.59      -39.46     39.46 o
   6   4  13      494.86      556.20     72.11 o
   7   4  13       19.67      -68.56     68.56 o
   8   4  13       40.24      -26.78     87.72 o
   9   4  13       95.05      -89.65     89.65 o
  10   4  13      276.68      222.12    101.49 o
  11   4  13       33.99      159.87    116.43 o
   1   5  13    19332.43    19668.23    242.55 o
   2   5  13      177.36      213.12     28.21 o
   3   5  13    26685.01    26146.66    392.04 o
   4   5  13       68.52       26.53     38.04 o
   5   5  13     5017.18     4930.57     98.74 o
   6   5  13      622.57      644.57     47.57 o
   7   5  13     9108.61     9276.72    200.52 o
   8   5  13       33.24      -41.96     74.79 o
   9   5  13      903.57      592.21    102.07 o
  10   5  13       86.66      -37.38    101.52 o
  11   5  13     3540.63     3679.92    175.05 o
   0   6  13      255.96      338.00     54.85 o
   1   6  13       77.87       63.31     30.96 o
   2   6  13     4815.51     4863.30     83.96 o
   3   6  13     2584.45     2399.83     79.73 o
   4   6  13      559.36      500.09     54.24 o
   5   6  13     2482.99     2428.59     73.47 o
   6   6  13     1615.84     1526.48     77.97 o
   7   6  13      974.43      936.52     71.15 o
   8   6  13     2436.76     2576.78    104.30 o
   9   6  13      413.25      315.86     44.69 o
  10   6  13      306.96      256.29    125.61 o
  11   6  13       16.29      -96.48    118.29 o
   1   7  13    18048.92    17971.59    224.27 o
   2   7  13      312.76      288.06     34.33 o
   3   7  13    12301.86    12185.50    186.25 o
   4   7  13     4570.95     4648.20    119.88 o
   5   7  13    12012.01    11943.14    222.95 o
   6   7  13      351.24      292.11     47.08 o
   7   7  13     5228.21     4831.07    134.91 o
   8   7  13     1641.36     1520.94     87.14 o
   9   7  13     4472.56     4323.08    139.02 o
  10   7  13       10.25        3.46    136.51 o
   0   8  13     2710.69     2720.28    116.60 o
   1   8  13        0.41      -33.25     33.25 o
   2   8  13      819.32      777.84     43.15 o
   3   8  13       16.05        1.42     34.05 o
   4   8  13     3733.66     3566.91    117.07 o
   5   8  13      188.51       78.96     53.45 o
   6   8  13     5135.49     4642.41    139.14 o
   7   8  13       73.85       94.10     69.56 o
   8   8  13     5158.62     5014.66    193.28 o
   9   8  13       45.96      -77.96     77.96 o
  10   8  13     3948.78     3938.99    203.15 o
   1   9  13     5434.48     5270.63    108.93 o
   2   9  13      314.99      327.08     40.07 o
   3   9  13     7400.93     7475.34    156.93 o
   4   9  13      587.33      537.23     34.78 o
   5   9  13     2937.59     3011.28    162.77 o
   6   9  13      441.59      450.80     66.71 o
   7   9  13     8309.79     8954.68    218.23 o
   8   9  13       78.20      115.25     82.43 o
   9   9  13     2436.15     2352.64    118.43 o
  10   9  13        0.90       41.52    116.96 o
   0  10  13      895.12      832.33    114.00 o
   1  10  13       42.57       95.66     63.75 o
   2  10  13     3195.85     3017.84    101.71 o
   3  10  13      499.05      559.62     45.20 o
   4  10  13     2921.80     2787.61     95.77 o
   5  10  13      868.25      943.24     78.47 o
   6  10  13     3271.52     3087.39    107.98 o
   7  10  13      485.14      449.50     52.26 o
   8  10  13     3212.01     3291.29    195.20 o
   9  10  13      131.04      135.94     98.68 o
   1  11  13     2664.53     2354.69    139.49 o
   2  11  13     1301.36     1327.53     73.12 o
   3  11  13     5056.78     4962.45    111.71 o
   4  11  13      707.16      712.94     48.97 o
   5  11  13     3906.89     3865.45     92.76 o
   6  11  13     1176.87     1287.75    112.00 o
   7  11  13     6496.89     6234.50    171.13 o
   8  11  13       11.63      -99.62     99.62 o
   0  12  13     9932.91     8711.54    403.26 o
   1  12  13       10.44      -16.72     96.42 o
   2  12  13    13010.64    13625.22    391.82 o
   3  12  13       36.46      -48.09     62.12 o
   4  12  13     6132.89     6087.62    142.85 o
   5  12  13      100.50       35.43     45.81 o
   6  12  13     3944.19     3868.37    120.14 o
   7  12  13       60.33       65.17     71.93 o
   8  12  13     3061.65     2896.64    155.39 o
   1  13  13     1333.16     1221.45    121.70 o
   2  13  13      139.71      214.24    110.45 o
   3  13  13      963.89      876.20     90.57 o
   4  13  13      205.86       54.98     88.07 o
   5  13  13     1845.28     1720.32     89.19 o
   6  13  13      245.94      255.03     62.94 o
   7  13  13     1486.48     1306.82     72.00 o
   0  14  13     7826.37     7675.92    400.79 o
   1  14  13        6.26        6.14    110.76 o
   2  14  13     4686.33     4156.18    287.08 o
   3  14  13       73.36       86.99     90.65 o
   4  14  13     4299.56     3927.60    159.41 o
   5  14  13      210.59      141.88     95.39 o
   6  14  13     1617.31     1506.37    118.24 o
   1  15  13     2961.22     2973.30    171.32 o
   2  15  13      458.85      378.87    122.14 o
   3  15  13     4504.21     3927.25    190.56 o
   4  15  13     1383.86     1599.90    111.03 o
   0  16  13     3393.21     3375.36    264.13 o
   1  16  13        1.13       14.83    119.60 o
   2  16  13     7263.90     7805.22    298.66 o
   0   0  14        2.67      -51.26     51.26 o
   1   0  14     2060.66     1863.17     55.52 o
   2   0  14      264.36      250.84     38.73 o
   3   0  14     2771.94     2879.02     90.29 o
   4   0  14       61.39       44.86     72.21 o
   5   0  14       23.51       13.04     88.95 o
   6   0  14      136.89       51.01    101.33 o
   7   0  14      271.77      288.02    111.14 o
   8   0  14      234.91      154.93    141.64 o
   9   0  14      853.12      580.78    128.25 o
  10   0  14      204.95      -41.27    143.64 o
  11   0  14      498.27      728.57    168.01 o
   1   1  14    10859.49    11087.92    127.19 o
   2   1  14      523.53      509.72     30.21 o
   3   1  14     8811.67     9073.65    120.64 o
   4   1  14      413.77      333.74     51.73 o
   5   1  14    15616.74    15511.89    275.11 o
   6   1  14      527.66      525.67     74.33 o
   7   1  14    13990.00    14034.76    269.32 o
   8   1  14      411.14      320.24     91.53 o
   9   1  14     9383.89     9575.10    363.76 o
  10   1  14      157.03      153.41    109.19 o
  11   1  14     6145.78     6883.32    232.16 o
   0   2  14    54773.52    53922.80    785.79 o
   1   2  14      172.50      261.72     29.16 o
   2   2  14    68594.69    69643.19    718.90 o
   3   2  14        3.18       45.40     24.72 o
   4   2  14    50431.93    51010.48    691.51 o
   5   2  14        1.48       70.53     64.12 o
   6   2  14    52011.74    50916.02    789.38 o
   7   2  14      175.30      220.04     74.40 o
   8   2  14    31749.25    33242.86    546.04 o
   9   2  14        0.81      -82.30     82.94 o
  10   2  14    24044.93    24643.37    932.54 o
  11   2  14        1.74      -18.62    108.91 o
   1   3  14    44777.55    45182.30    506.28 o
   2   3  14       32.27       85.97     27.87 o
   3   3  14    31626.74    31773.91    339.33 o
   4   3  14      159.47      199.79     40.65 o
   5   3  14    17727.98    17784.43    283.36 o
   6   3  14      111.68      -10.78     67.10 o
   7   3  14     9061.50     9141.34    244.57 o
   8   3  14      298.49      397.39     83.16 o
   9   3  14     4546.94     4376.49    146.17 o
  10   3  14       53.19      103.06    106.28 o
  11   3  14     4695.12     4669.76    183.52 o
   0   4  14      549.24      605.91     47.67 o
   1   4  14     1169.36     1127.29     39.85 o
   2   4  14      398.93      387.72     33.47 o
   3   4  14      126.11      131.46     30.45 o
   4   4  14      354.89      324.84     42.90 o
   5   4  14        0.20      -43.64     43.64 o
   6   4  14       28.00        2.08     40.54 o
   7   4  14       10.33      -54.70     71.63 o
   8   4  14       27.90      -31.06     78.51 o
   9   4  14      140.33      150.67     92.70 o
  10   4  14        8.93      -89.94    102.68 o
  11   4  14       50.67       58.67    115.42 o
   1   5  14     9171.05     9228.02    129.81 o
   2   5  14       17.23       81.73     31.22 o
   3   5  14     6664.15     6770.24    139.67 o
   4   5  14      117.24      119.80     49.12 o
   5   5  14     4861.35     4742.68    140.45 o
   6   5  14       32.08      -18.25     46.21 o
   7   5  14     3245.76     3162.91     87.63 o
   8   5  14        0.10       59.20     82.73 o
   9   5  14     1364.43     1496.83    125.21 o
  10   5  14        1.80      -90.99    103.82 o
   0   6  14    56547.66    56203.64    973.85 o
   1   6  14      683.18      806.13     38.07 o
   2   6  14    74618.23    74056.66   1004.69 o
   3   6  14      321.09      407.94     35.06 o
   4   6  14    41458.56    40779.42    646.74 o
   5   6  14      162.43      141.72     52.76 o
   6   6  14    31590.88    31394.34    511.29 o
   7   6  14       63.12       52.99     64.48 o
   8   6  14    20078.60    20384.48    356.76 o
   9   6  14      244.30      156.68     84.03 o
  10   6  14    13687.02    13742.99    384.12 o
   1   7  14    16825.42    16779.05    224.13 o
   2   7  14      240.31      288.45     40.96 o
   3   7  14    21085.60    21224.86    296.39 o
   4   7  14      506.69      448.26     60.66 o
   5   7  14    20179.91    19991.33    341.45 o
   6   7  14      113.18       33.43     48.71 o
   7   7  14    24838.96    24816.92    420.24 o
   8   7  14      171.66      250.16     74.26 o
   9   7  14    14360.36    15426.60    334.81 o
  10   7  14        0.20      -98.87    122.29 o
   0   8  14       92.59      220.84     59.87 o
   1   8  14        0.65        2.44     49.10 o
   2   8  14       21.45       22.57     39.67 o
   3   8  14      121.76      113.42     38.61 o
   4   8  14      263.62      198.37     32.03 o
   5   8  14        0.37      -50.22     55.04 o
   6   8  14      298.89      187.58     57.12 o
   7   8  14        1.08      120.32     79.14 o
   8   8  14     1066.08      871.30     89.78 o
   9   8  14       18.97       -8.72    105.09 o
   1   9  14     1436.78     1297.17     60.44 o
   2   9  14      592.85      702.39     53.56 o
   3   9  14     1189.69     1097.17     67.86 o
   4   9  14       70.84      101.92     42.74 o
   5   9  14     1176.49     1189.33     79.01 o
   6   9  14      329.09      273.06     70.31 o
   7   9  14      626.25      536.15     95.54 o
   8   9  14       49.34      -10.64    100.26 o
   9   9  14      494.09      715.45    123.09 o
   0  10  14    21897.04    21341.16    742.40 o
   1  10  14      662.38      548.21     96.35 o
   2  10  14    29244.70    29853.11    520.74 o
   3  10  14      687.79      731.83     54.44 o
   4  10  14    23212.23    22827.32    342.64 o
   5  10  14      155.15      203.98     41.74 o
   6  10  14    26312.01    26728.70    473.98 o
   7  10  14        6.22       69.53     98.10 o
   8  10  14    19651.57    20827.63    466.31 o
   1  11  14    31960.93    31488.57    772.93 o
   2  11  14       56.93       20.73    105.63 o
   3  11  14    28307.16    28285.60    457.00 o
   4  11  14      521.44      581.58     53.80 o
   5  11  14    19675.80    19959.57    307.89 o
   6  11  14       93.46      109.73     79.54 o
   7  11  14    15014.04    15113.36    323.21 o
   0  12  14     4430.73     4362.23    279.68 o
   1  12  14       14.41       18.46    104.42 o
   2  12  14     3108.65     2818.50    158.29 o
   3  12  14       81.08      -50.62     84.65 o
   4  12  14     1761.70     1771.22     82.20 o
   5  12  14       76.85      -31.49     49.36 o
   6  12  14      132.46       40.61     85.94 o
   7  12  14        0.20      -70.24     71.50 o
   1  13  14      749.91      707.62    122.06 o
   2  13  14       28.84       36.46    110.49 o
   3  13  14      146.39      137.62    111.16 o
   4  13  14       58.82       13.47     89.01 o
   5  13  14      688.52      572.86    103.63 o
   6  13  14       56.34       94.01     63.50 o
   0  14  14    13785.31    14223.67    584.58 o
   1  14  14      128.93      162.36    117.52 o
   2  14  14    16232.68    16096.94    453.08 o
   3  14  14      153.20      146.10    116.96 o
   4  14  14    11404.41    11274.43    301.34 o
   1  15  14    20200.41    20875.40    671.73 o
   2  15  14       19.45      224.10    125.24 o
   1   1  15    10880.67    11063.67    145.00 o
   2   1  15      106.03      151.06     30.46 o
   3   1  15    10611.25    10770.29    141.73 o
   4   1  15     1289.63     1307.62     56.10 o
   5   1  15    13700.58    13428.81    255.63 o
   6   1  15      137.17      149.22     72.03 o
   7   1  15     8259.88     7918.86    189.80 o
   8   1  15      662.09      547.79     87.17 o
   9   1  15     7802.12     7664.98    254.55 o
  10   1  15        3.56      -35.27    106.74 o
   0   2  15     3357.27     3226.33    155.61 o
   1   2  15        9.70       16.69     30.81 o
   2   2  15      134.29      206.69     31.20 o
   3   2  15      451.51      451.46     38.79 o
   4   2  15      574.48      555.18     49.19 o
   5   2  15      334.69      259.79     42.75 o
   6   2  15      203.28      102.72     71.08 o
   7   2  15      106.68       69.58     80.63 o
   8   2  15       14.69       44.11     83.57 o
   9   2  15       24.50      -10.71     90.98 o
  10   2  15      308.64      195.04    111.05 o
   1   3  15    13229.39    13257.90    183.10 o
   2   3  15       51.67      108.33     31.17 o
   3   3  15    17564.46    17972.84    219.24 o
   4   3  15      102.96       88.65     46.99 o
   5   3  15     5511.84     5629.65    142.50 o
   6   3  15      823.25      849.56     61.14 o
   7   3  15     9815.14     9945.52    215.55 o
   8   3  15       38.30       -1.38     80.39 o
   9   3  15     2936.98     3124.93    128.92 o
  10   3  15       52.60       -6.25    113.20 o
   0   4  15      157.98      198.11     51.77 o
   1   4  15      500.51      494.66     38.25 o
   2   4  15     3261.75     3325.64    105.87 o
   3   4  15      835.07      862.80     61.72 o
   4   4  15       57.21       95.75     45.21 o
   5   4  15      755.01      658.44     55.67 o
   6   4  15      254.74      197.73     50.37 o
   7   4  15      342.36      294.99     46.35 o
   8   4  15      474.06      392.76     89.86 o
   9   4  15       83.94       49.77     99.33 o
  10   4  15       54.64      -75.71    109.79 o
   1   5  15    17593.13    17489.33    233.10 o
   2   5  15      668.29      744.61     61.08 o
   3   5  15     7295.81     7430.43    137.80 o
   4   5  15       84.17      152.95     58.94 o
   5   5  15    12295.48    12291.61    212.24 o
   6   5  15      439.70      365.17     56.64 o
   7   5  15     3341.47     3253.28    102.01 o
   8   5  15        3.02      -49.51     49.51 o
   9   5  15     4660.33     4524.56    162.10 o
   0   6  15     4541.63     4483.40    203.01 o
   1   6  15      118.08      172.91     41.94 o
   2   6  15     1132.22     1018.70     51.26 o
   3   6  15       90.20       47.48     38.11 o
   4   6  15     3693.23     3675.68    137.97 o
   5   6  15      138.00      117.54     55.26 o
   6   6  15     1993.96     1670.85     88.07 o
   7   6  15        5.70      -67.91     67.91 o
   8   6  15      952.09     1011.26     92.69 o
   9   6  15       17.24      -31.88    100.95 o
   1   7  15     7238.30     7167.53    135.51 o
   2   7  15      209.19      209.79     44.56 o
   3   7  15     8392.58     8338.28    147.75 o
   4   7  15        0.79       69.30     34.67 o
   5   7  15     3338.68     2910.47     97.39 o
   6   7  15      305.28      257.56     73.07 o
   7   7  15     5778.60     5482.37    166.62 o
   8   7  15      159.16      105.71     82.57 o
   9   7  15     2274.45     2365.23    150.17 o
   0   8  15      356.44      324.20     72.66 o
   1   8  15      192.04      199.13     53.42 o
   2   8  15     1928.43     1898.62     68.84 o
   3   8  15     1124.11     1059.31     53.50 o
   4   8  15     1660.96     1481.15     54.50 o
   5   8  15      904.32      931.83     87.61 o
   6   8  15     2585.34     2489.17     98.54 o
   7   8  15      456.84      510.76     94.06 o
   8   8  15     1852.75     1867.33    113.44 o
   1   9  15     6224.28     6558.73    231.21 o
   2   9  15        2.00       60.92     48.80 o
   3   9  15     6343.94     6480.53    133.34 o
   4   9  15      213.26      249.24     44.70 o
   5   9  15     6727.55     6592.20    127.87 o
   6   9  15      144.37       99.29     64.42 o
   7   9  15     4484.12     4251.22    159.00 o
   8   9  15      117.73       66.26    105.90 o
   0  10  15     3375.90     2824.80    223.87 o
   1  10  15        0.24      -59.12     86.72 o
   2  10  15     4760.34     4936.57    159.16 o
   3  10  15        4.66      -28.79     50.35 o
   4  10  15     3680.73     3615.45    121.55 o
   5  10  15      110.41       82.57     40.90 o
   6  10  15     2958.49     2753.11    140.18 o
   7  10  15       36.22     -106.06    106.06 o
   1  11  15     1571.80     1502.29    132.29 o
   2  11  15       28.36       50.52    108.65 o
   3  11  15     1799.26     1455.67     89.06 o
   4  11  15      380.30      389.77     56.04 o
   5  11  15     2682.87     2818.12    116.57 o
   6  11  15       10.99      -22.94     58.28 o
   0  12  15     6296.51     6654.89    369.74 o
   1  12  15       49.82      -10.96    112.94 o
   2  12  15     3081.93     2800.49    161.53 o
   3  12  15      232.33      246.57    115.00 o
   4  12  15     2446.81     2488.74    102.52 o
   5  12  15      327.23      286.25    113.05 o
   1  13  15     2967.69     2424.50    160.20 o
   2  13  15      113.08       82.56    117.79 o
   3  13  15     3192.17     2902.73    170.10 o
   4  13  15      782.90      627.58    124.59 o
   0  14  15     4505.76     3782.49    277.69 o
   1  14  15        1.33       62.29    119.20 o
   2  14  15     7063.49     7691.79    305.68 o
   0   0  16    68446.03    70572.23   1746.56 o
   1   0  16      129.46      211.17     50.78 o
   2   0  16    56095.82    57163.25    907.33 o
   3   0  16     1071.31     1028.73     67.26 o
   4   0  16    48974.17    49615.80    868.78 o
   5   0  16     1555.89     1270.17    121.66 o
   6   0  16    33892.48    33654.04    896.09 o
   7   0  16      273.69      466.96    163.55 o
   8   0  16    19577.48    19613.32    507.26 o
   9   0  16        7.03     -112.21    127.99 o
   1   1  16    20884.42    21146.82    255.21 o
   2   1  16        7.75      -33.42     33.42 o
   3   1  16    20347.35    20605.80    273.57 o
   4   1  16      715.11      759.41     43.48 o
   5   1  16     9912.46    10185.60    179.52 o
   6   1  16      119.54       37.86     84.21 o
   7   1  16     8509.58     8426.35    216.62 o
   8   1  16      132.34       70.63     87.37 o
   9   1  16     4854.93     4439.35    152.07 o
   0   2  16        5.09       55.46     57.43 o
   1   2  16     1512.73     1411.55     49.62 o
   2   2  16      307.79      310.13     38.82 o
   3   2  16      977.39      961.20     47.84 o
   4   2  16        5.25      -35.75     35.75 o
   5   2  16        0.94       10.83     49.11 o
   6   2  16       41.39       31.10     66.07 o
   7   2  16        1.35      -21.58     85.47 o
   8   2  16       61.73      -88.44     88.44 o
   9   2  16      161.21       86.86     97.28 o
   1   3  16     5190.38     5219.58     99.31 o
   2   3  16      247.35      220.58     39.47 o
   3   3  16     6468.66     6541.73    110.05 o
   4   3  16      108.47      126.07     35.35 o
   5   3  16     4734.55     4835.25    156.28 o
   6   3  16      813.61      741.96     59.29 o
   7   3  16     4117.89     3949.35    125.47 o
   8   3  16       67.64       21.61     89.34 o
   9   3  16     3758.23     3645.65    143.44 o
   0   4  16    42707.52    43427.75    854.18 o
   1   4  16      310.07      297.16     42.35 o
   2   4  16    28505.38    28111.80    377.96 o
   3   4  16      122.03       56.40     54.51 o
   4   4  16    33190.00    33637.96    423.72 o
   5   4  16      548.24      608.54     61.74 o
   6   4  16    29654.90    31317.65    474.33 o
   7   4  16      152.16      139.68     52.80 o
   8   4  16    21517.38    21673.62    474.36 o
   9   4  16       82.31      182.29    110.27 o
   1   5  16    11336.34    11390.92    186.83 o
   2   5  16        8.12       83.19     41.36 o
   3   5  16    13728.29    13686.54    217.26 o
   4   5  16      165.52      198.74     38.02 o
   5   5  16    14177.50    14638.74    290.30 o
   6   5  16       61.63      -12.51     69.28 o
   7   5  16    11772.59    12387.76    225.88 o
   8   5  16        8.52       52.76     67.85 o
   0   6  16       44.97      122.91     80.37 o
   1   6  16      238.38      280.85     54.06 o
   2   6  16       16.16       -8.30     45.00 o
   3   6  16        8.02      -23.55     42.94 o
   4   6  16        9.95      -17.14     39.75 o
   5   6  16      365.27      380.42     64.91 o
   6   6  16       89.11       -2.52     76.87 o
   7   6  16       68.05      -17.89     74.61 o
   8   6  16      252.95      192.47     97.63 o
   1   7  16     2942.84     2889.32    162.94 o
   2   7  16       62.25      124.21     49.98 o
   3   7  16     2784.92     2690.65    103.45 o
   4   7  16      122.61      203.56     41.99 o
   5   7  16     2880.35     2884.13    158.91 o
   6   7  16      520.15      423.95     90.58 o
   7   7  16      920.82      727.99     92.14 o
   8   7  16       12.65      -42.52    107.56 o
   0   8  16    43269.64    44607.39   1020.07 o
   1   8  16      830.65     1016.23     77.07 o
   2   8  16    27229.00    27318.57    460.63 o
   3   8  16      262.26      379.91     50.69 o
   4   8  16    28696.23    29168.60    421.86 o
   5   8  16        3.95       10.32     38.17 o
   6   8  16    20726.80    21336.33    697.50 o
   7   8  16        3.83      -88.85     88.85 o
   1   9  16    28133.67    28459.72    525.02 o
   2   9  16       99.95      114.72     68.22 o
   3   9  16    25231.44    25856.02    515.65 o
   4   9  16     1303.94     1343.21     62.04 o
   5   9  16    16989.77    17351.26    400.98 o
   6   9  16       58.16       31.75     66.87 o
   7   9  16     9908.81     9678.62    261.69 o
   0  10  16     2478.42     2085.87    212.03 o
   1  10  16        9.27      -18.65    113.98 o
   2  10  16     1696.57     1792.11     95.12 o
   3  10  16       85.50       11.74    135.85 o
   4  10  16      938.95      919.45     63.37 o
   5  10  16      153.28      202.55     65.43 o
   6  10  16      268.64      359.90     52.53 o
   1  11  16      619.39      574.18    119.10 o
   2  11  16       23.59       -0.04    116.87 o
   3  11  16      705.47      623.77     84.23 o
   4  11  16      217.71      210.00    106.41 o
   5  11  16      483.88      448.85     69.47 o
   0  12  16    16857.81    16688.47    663.07 o
   1  12  16      251.95      147.12    117.97 o
   2  12  16    12641.59    11846.62    408.99 o
   3  12  16      736.78      810.39    130.21 o
   1  13  16    13057.44    12730.91    394.81 o
   1   1  17    16366.68    16731.52    244.41 o
   2   1  17       94.66       92.70     48.25 o
   3   1  17     8990.23     9147.15    148.16 o
   4   1  17       21.72      -26.22     41.03 o
   5   1  17     7709.25     7727.24    129.70 o
   6   1  17      413.89      389.76     51.11 o
   7   1  17     4021.40     3885.74    156.01 o
   8   1  17        6.56      -86.85    109.88 o
   0   2  17      487.63      615.89     71.39 o
   1   2  17      318.65      374.17     45.04 o
   2   2  17       18.34       56.46     46.04 o
   3   2  17     1145.78     1198.16     68.37 o
   4   2  17       60.47       95.00     42.69 o
   5   2  17     1713.68     1811.08     75.38 o
   6   2  17      127.26       57.21     54.79 o
   7   2  17      635.82      691.65     76.08 o
   8   2  17      136.78       36.25    103.11 o
   1   3  17     7244.57     7514.13    152.18 o
   2   3  17       87.84       60.19     48.30 o
   3   3  17     5474.67     5555.25    147.20 o
   4   3  17     1040.05      991.15     51.15 o
   5   3  17    10272.60    10461.16    161.61 o
   6   3  17      142.49      130.23     57.83 o
   7   3  17     3745.92     3581.74    179.94 o
   8   3  17      477.90      271.74     71.49 o
   0   4  17      696.03      638.21     72.53 o
   1   4  17        3.90       -6.26     47.49 o
   2   4  17      100.45       40.70     56.22 o
   3   4  17       35.98       50.43     47.23 o
   4   4  17      901.00      950.65     65.05 o
   5   4  17        4.87       56.68     43.86 o
   6   4  17      944.18      962.12     69.59 o
   7   4  17        2.54      -65.93     65.93 o
   8   4  17      996.06      976.35     78.77 o
   1   5  17     4092.23     3971.64    104.59 o
   2   5  17      124.48      165.24     55.85 o
   3   5  17     5058.64     4867.17    117.15 o
   4   5  17       83.19      117.91     44.76 o
   5   5  17     4966.84     5051.15    214.78 o
   6   5  17       92.32      113.82     76.98 o
   7   5  17     5863.05     6301.16    214.98 o
   0   6  17      185.03      227.76     79.66 o
   1   6  17       28.47       63.91     50.46 o
   2   6  17     2057.98     1969.59     90.70 o
   3   6  17     1019.63     1125.65     64.21 o
   4   6  17      463.52      522.36     49.77 o
   5   6  17      681.17      818.89     50.01 o
   6   6  17      676.85      732.12     93.53 o
   7   6  17      332.38      237.04     99.49 o
   1   7  17     6492.81     6649.95    160.60 o
   2   7  17      514.98      549.88     64.32 o
   3   7  17     3759.82     3729.74    131.10 o
   4   7  17      411.28      519.78     50.95 o
   5   7  17     8186.40     8447.96    172.45 o
   6   7  17      803.04      818.82    117.45 o
   0   8  17     8171.26     8424.42    300.20 o
   1   8  17        4.07      -15.51     67.49 o
   2   8  17     3666.57     3395.49    141.95 o
   3   8  17       15.00      -13.18     64.56 o
   4   8  17     3177.03     3144.59    156.64 o
   5   8  17        3.55      -19.58     55.23 o
   6   8  17     1664.89     1625.50    124.84 o
   1   9  17     3212.25     3139.22    128.04 o
   2   9  17        2.97       38.38     72.45 o
   3   9  17     2632.69     2440.62    107.62 o
   4   9  17      137.28       22.00     94.56 o
   5   9  17     2303.29     2150.76     86.37 o
   0  10  17     2631.75     2670.83    234.30 o
   1  10  17      115.00      287.61    116.38 o
   2  10  17     3434.01     3438.68    141.72 o
   3  10  17      116.72       59.14     73.21 o
   4  10  17     1327.63     1434.81    119.53 o
   1  11  17     6105.63     6237.67    459.45 o
   2  11  17      262.31      264.94    127.65 o
   0   0  18        0.80      128.75     88.64 o
   1   0  18      188.86      225.13     85.00 o
   2   0  18      384.94      239.39     87.05 o
   3   0  18      303.95      206.70     79.87 o
   4   0  18        1.99       -5.43     75.78 o
   5   0  18       72.69       94.53     68.12 o
   6   0  18      108.79      -75.80     77.26 o
   7   0  18        4.12     -123.28    123.28 o
   1   1  18    11689.09    12022.71    221.16 o
   2   1  18      217.20      232.13     57.56 o
   3   1  18     8597.39     8786.34    166.75 o
   4   1  18      163.89      180.96     51.63 o
   5   1  18     5576.30     5326.05    162.70 o
   6   1  18      164.46       22.18     60.06 o
   7   1  18     2828.06     2609.92     98.10 o
   0   2  18    36478.74    37226.42    741.87 o
   1   2  18       47.85      168.50     59.36 o
   2   2  18    34992.96    35459.46    540.15 o
   3   2  18        0.04       34.71     56.51 o
   4   2  18    26533.82    27012.51    375.86 o
   5   2  18        3.69       74.79     53.18 o
   6   2  18    21293.58    21453.67    330.84 o
   7   2  18       36.74       64.78     69.83 o
   1   3  18     5911.82     5966.62    177.15 o
   2   3  18        0.01      133.02     59.59 o
   3   3  18     7078.01     7070.81    199.24 o
   4   3  18      118.74      117.99     53.35 o
   5   3  18     9305.15     9202.15    178.48 o
   6   3  18       41.17      123.85     72.16 o
   7   3  18    11202.30    11411.33    297.25 o
   0   4  18      310.46      305.40     85.67 o
   1   4  18       65.76       38.68     59.40 o
   2   4  18      214.20      123.79     58.87 o
   3   4  18       21.94       -6.79     55.79 o
   4   4  18        2.65       46.98     52.18 o
   5   4  18       35.64       16.46     61.05 o
   6   4  18       10.22       15.30     92.67 o
   1   5  18     2737.76     2392.70    102.43 o
   2   5  18        2.24       58.56     59.62 o
   3   5  18     2588.56     2467.25    100.57 o
   4   5  18       57.99      -18.13     53.34 o
   5   5  18     2174.86     2136.44    122.86 o
   6   5  18        3.22      -98.79     98.79 o
   0   6  18    16930.29    16617.56    424.54 o
   1   6  18      218.08      146.47     74.44 o
   2   6  18    19433.73    19515.66    384.30 o
   3   6  18        7.70      137.77     62.13 o
   4   6  18    20492.94    21480.62    352.21 o
   5   6  18        2.33        7.80     64.93 o
   1   7  18    22928.84    23229.54    444.75 o
   2   7  18       14.11       99.94     70.05 o
   3   7  18    16917.21    17242.93    349.04 o
   4   7  18      156.21      152.68     80.35 o
   5   7  18    10315.26    10874.38    258.26 o
   0   8  18      427.98      531.47    138.41 o
   1   8  18      106.29       38.04     72.21 o
   2   8  18     1309.28     1166.39     86.64 o
   3   8  18        0.22       58.26     75.78 o
   4   8  18      379.10      299.61    101.92 o
   1   9  18     1371.68     1334.48     96.31 o
   2   9  18        7.62      105.25     77.78 o
   3   9  18      803.21      754.23    114.13 o
   1   1  19     9192.32     9761.01    225.60 o
   2   1  19       24.66       20.16     63.17 o
   3   1  19     5174.46     5092.58    161.35 o
   4   1  19       32.85      126.27     61.15 o
   5   1  19     6435.83     6449.68    339.86 o
   0   2  19      194.06      241.77     91.47 o
   1   2  19       69.10      158.45     66.12 o
   2   2  19       29.86      106.89     68.76 o
   3   2  19      100.83      141.38     64.04 o
   4   2  19      269.81      318.93     77.75 o
   5   2  19      180.27      181.76     75.28 o
   1   3  19     4004.77     3769.81    167.02 o
   2   3  19       25.64      122.90     64.29 o
   3   3  19     5117.83     4644.33    314.86 o
   4   3  19       19.88      -21.58     81.58 o
   5   3  19     3780.13     3711.25    224.92 o
   0   4  19       30.50      290.50     94.23 o
   1   4  19        6.52      -31.34     70.99 o
   2   4  19      536.34      522.80     76.06 o
   3   4  19      400.65      474.38     75.94 o
   4   4  19       47.58        7.67     81.39 o
   1   5  19     5255.50     5106.28    298.48 o
   2   5  19      124.72      176.23     73.20 o
   3   5  19     2264.97     2242.69    142.08 o
   4   5  19       19.19       56.60     96.60 o
   0   6  19     2336.92     1829.14    172.05 o
   1   6  19        1.47      -74.53     74.53 o
   2   6  19      814.06      855.58     84.15 o
   3   6  19      107.30       83.50     94.21 o
   1   7  19     2589.92     2418.92    109.50 o
   2   7  19       16.18       45.74     75.65 o
   0   0  20    21529.97    22270.07   1324.80 o
   1   0  20        8.52      -11.88    171.27 o
   2   0  20    18326.57    18230.49    479.69 o
   3   0  20      836.04      703.25    113.08 o
   1   1  20     3953.17     3393.30    174.75 o
   2   1  20      108.24      129.12     75.39 o
   0   2  20      298.29      246.23    144.50 o
   1   2  20      201.12      101.95     87.85 o
   2   2  20      300.15      275.85     77.49 o
   1   3  20     4848.13     4347.00    179.66 o
   2   3  20      102.07      128.66    101.01 o
   0   4  20    23798.24    25310.59    784.30 o
 
